# Supplementary material for: Mapping whole-organism genetic comorbidities across model Species using unified ontologies
Source: Genetics. Author manuscript; Available in PMC 2026 May 11. (PMC13098149; doi:10.1093/genetics/iyag038)
Supplement: Supplementary Tables [file NIHMS2158751-supplement-Supplementary_Tables.xlsx]

## Sheet: Header descriptions
SUPPLEMENTARY TABLE LEGENDS FOR PEASLEE ET AL 2026
Table_S1_Reproductive Ontology Matrix
	Human		Mouse		Zebrafish		Fruitfly		Roundworm
	ID	Term	ID	Term	ID	Term	ID	Term	ID	Term
Phenotype ontology term categories for 'reproduction'	HPO ID	HPO Term	MGI ID	MGI Term	ZFIN ID	ZFIN Term	FlyBase ID	FlyBase Term	WormBase ID	WormBase Term
MARRVEL Method (https://marrvel.org/faq)
DNA/Cell Division/Cell Defects
Meiosis Defect
Gametogenesis							NA	NA
Gonad and Urogenital Development							NA	NA
Ovary Defect							NA	NA	NA	NA
Female Infertility
Male infertility
Fertilization Defect	NA	NA					NA	NA
Infertility
Testis Defect							NA	NA	NA	NA
Qualitative Sperm Defect							NA	NA	NA	NA
Prostate Defect					NA	NA	NA	NA	NA	NA
Epididymis Defect					NA	NA	NA	NA	NA	NA
	*NA denotes category without relevant category phenotype term for species
Table S6 Column Definitions
CoMo DB Output	gene_manual	entrezId1	taxonId1	score	confidence	entrezId2	taxonId2	bestScore	gene	prenatal_birth	growth_dev	nervous	eye_ear	integument	head_neck	limb	skeletal_connect	blood_immune	cardiovascular	musculature	respiratory	digestive	genitourinary	endocrine	metabolism	neoplasm	other	fertility
Description	Mouse orthologs of the NOA genes	NCBI gene ID of NOA gene converted from	Species Taxonomy ID (10090:mouse, 9606:human, 7955:zebrafish, 7227:fruit fly, 6239:roundworm) converted from	DIOPT prediction score	DIOPT prediction confidence rank	NCBI gene ID of NOA gene converted to	Species Taxonomy ID (10090:mouse, 9606:human, 7955:zebrafish, 7227:fruit fly, 6239:roundworm) converted to	Filter of keeping only the best ortholog from DIOPT	Gene name of the NOA ortholog, by species of TaxonId2
ST9 Column Definitions
human_gene	fertility_related_disease	other_disease	notes
human gene symbol of NOA genes	yes/no binary: Does the OMIM disease listed pertain to a reproduction-related disease	yes/no binary: Does the OMIM diseases listed pertain to non-reproductive disease	listed disease associations from OMIM
*this table may not be relevant, it overlaps with Table_S6_OMIM, but shows the binary grouping leading to the categories of reproductive diseases/non-reproductive diseases, or both
ST 10 HISTA annotations
gene	res$kmeans$cluster	Endothelial	Gamete_DifferentiatingSgSct	Gamete_Meiotic_Pach_Dip_2nd_Scts	Gamete_Meiotic_preLep_Lep_Zyg_Scts	Gamete_RoundSpermatid	Gamete_UndiffSg	Leydig	Lymphoid-Bcell	Lymphoid-Tcell	Macrophage-M1	Macrophage-M2	Myoid	Sertoli
Human gene symbol of NOA genes	Gene clusters by HISTA annotations	HISTA testis cell types, scores are z-scores of gene expression of all genes in HISTA, filtered for NOA genes
Table_S12_go_annotations
gene_manual	entrezId1	entrezId2	taxonId2	carbohydrate derived binding	cytoskeletal protein binding	DNA binding	enzyme regulator	hydrolase	ligase	lipid binding	oxidoreductase	RNA binding	signaling receptor activity	signaling receptor binding	transcription	transferase	transporter	NA	carbohyrate derivative metabolism	cell differentiation	cell population proliferation	cellular component organization	DNA-templated transcription	establishment of localization	homeostatic process	immune system process	lipid metabolic process	programmed cell death	protein metabolic process	response to stimulus	signaling	system development	NA
Mouse gene symbol	NCBI gene ID of gene converted from	NCBI gene ID of gene converted to	Species Taxonomy ID (10090:mouse, 9606:human, 7955:zebrafish, 7227:fruit fly, 6239:roundworm) converted from	Gene Ontology Classifications (GO): Molecular Function														No molecular function annotation in MGI	Gene Ontology (GO) Classification: Biological Process														No biological process annotation in MGI

## Sheet: ST1 Repro Phenotype Ontology Te
	Human		Mouse		Zebrafish		Fruit fly		Roundworm
	ID	Term	ID	Term	ID	Term	ID	Term	ID	Term
DNA/Cell Division/Cell Defects	HP:4000056	Abnormal apoptosis	MP:0009451	abnormal chromosomal synapsis	ZP:0006378	centriole sperm composition, abnormal	FBcv:0000423	DNA repair defective	WBPhenotype:0000183	apoptosis increased
	HP:0031411	Abnormal chromosome morphology	MP:0003702	abnormal chromosome morphology	ZP:0142723	chromatin spermatocyte absent, abnormal	FBcv:0000442	radiation sensitive	WBPhenotype:0000730	apoptosis variant
	HP:0003254	Abnormality of DNA repair	MP:0008878	abnormal DNA methylation during gametogenesis	ZP:0144219	chromatin spermatocyte decreased amount, abnormal			WBPhenotype:0001362	chromosome condensation defect
	HP:0040012	Chromosome breakage	MP:0008058	abnormal DNA repair	ZP:0144218	chromatin spermatocyte decreased distribution, abnormal			WBPhenotype:0001348	chromosome morphology variant
	HP:0003079	Defective DNA repair after ultraviolet radiation damage	MP:0010948	abnormal double-strand DNA break repair	ZP:0016026	chromatin spermatocyte phosphorylation, abnormal			WBPhenotype:0000741	DNA damage checkpoint variant
	HP:0410166	Defective interstrand cross-link repair	MP:0031472	abnormal female germ cell apoptosis	ZP:0142722	chromatin spermatocyte spatial pattern, abnormal			WBPhenotype:0000386	genotoxic chemical induced apoptosis variant
	HP:0003213	Deficient excision of UV-induced pyrimidine dimers in DNA	MP:0008280	abnormal male germ cell apoptosis	ZP:0015388	chromosome sperm wholeness, abnormal			WBPhenotype:0001388	organism hypersensitive gamma irradiation
	HP:0003689	Multiple mitochondrial DNA deletions	MP:0004046	abnormal mitosis	ZP:0147314	chromosome spermatocyte decreased distribution, abnormal			WBPhenotype:0000711	organism hypersensitive X ray irradiation
	HP:0031413	short telomere length	MP:0011610	abnormal primordial germ cell apoptosis	ZP:0147313	chromosome spermatocyte spatial pattern, abnormal			WBPhenotype:0001666	organism hypersensitive X ray irradiation
			MP:0004028	chromosome breakage	ZP:0020901	chromosome, telomeric region testis decreased length, abnormal			WBPhenotype:0001850	radiation induced germ cell apoptosis variant
			MP:0031473	decreased female germ cell apoptosis	ZP:0016018	condensed chromosome spermatocyte morphology, abnormal			WBPhenotype:0000772	sister chromatid segregation defective early emb
			MP:0031475	decreased male germ cell apoptosis	ZP:0107072	condensed nuclear chromosome testis spatial pattern, abnormal			WBPhenotype:0000101	UV induced apoptosis increased
			MP:0031474	increased female germ cell apoptosis	ZP:0147216	cystine testis increased amount, abnormal
			MP:0014052	increased male germ cell apoptosis	ZP:0130943	nucleus germ line cell physical object quality, abnormal
			MP:0003992	increased mortality induced by ionizing radiation	ZP:0147312	nucleus spermatocyte spatial pattern, abnormal
			MP:0030935	increased primordial germ cell apoptosis	ZP:0015390	plasma membrane sperm permeability, abnormal
			MP:0014311	increased primordial germ cell proliferation	ZP:0015610	pole plasm mRNA localization arrested, abnormal
			MP:0008867	uniparental disomy	ZP:0009022	spermatogonial cell division decreased occurrence, abnormal
					ZP:0142721	telomere cap complex spermatocyte increased amount, abnormal
Meiosis Defect	HP:0033338	Abnormal female meiosis	MP:0008966	abnormal chiasmata formation	ZP:0005977	recombination nodule spermatocyte absent, abnormal	FBcv:0000431	meiotic cell cycle defective	WBPhenotype:0000775	meiosis variant
	HP:0031515	Abnormal meiosis	MP:0005168	abnormal female meiosis	ZP:0107073	synaptonemal structure spermatocyte absent, abnormal			WBPhenotype:0001898	meiotic sister chromatid segregation variant
			MP:0010767	abnormal female meiosis I arrest	ZP:0005962	homologous chromosome pairing at meiosis disrupted, abnormal			WBPhenotype:0000981	spermatocyte meiosis variant
			MP:0005169	abnormal male meiosis	ZP:0013253	homologous chromosome pairing at meiosis process quality, abnormal			WBPhenotype:0002013	univalent meiotic chromosomes
			MP:0001930	abnormal meiosis	ZP:0016015	male meiosis I arrested, abnormal
			MP:0030024	abnormal meiotic attachment of telomere to nuclear envelope	ZP:0005963	male meiosis I disrupted, abnormal
			MP:0009564	abnormal meiotic configurations	ZP:0016016	male meiosis I increased duration, abnormal
			MP:0020957	abnormal meiotic drive	ZP:0008198	male meiotic nuclear division arrested, abnormal
			MP:0009769	abnormal meiotic spindle assembly checkpoint	ZP:0102913	meiosis I arrested, abnormal
			MP:0009761	abnormal meiotic spindle morphology	ZP:0141844	meiosis I disrupted, abnormal
			MP:0030023	abnormal meiotic telomere clustering	ZP:0102915	meiotic cell cycle arrested, abnormal
			MP:0009452	abnormal synaptonemal complex	ZP:0005301	meiotic sister chromatid cohesion involved in meiosis II disrupted, abnormal
			MP:0011751	abnormal X-Y chromosome synapsis during male meiosis	ZP:0147318	spermatocyte arrested meiosis I cell cycle process, abnormal
			MP:0011752	abnormal X-Y chromosome synaptonemal complex assembly during male meiosis	ZP:0147317	spermatocyte arrested meiotic telomere clustering, abnormal
			MP:0008967	absent chiasmata formation	ZP:0141843	spermatocyte arrested reciprocal meiotic recombination, abnormal
			MP:0008261	arrest of male meiosis	ZP:0138094	spermatocyte decreased occurrence meiosis II, abnormal
			MP:0009566	meiotic nondisjunction
			MP:0004218	meiotic nondisjunction during M1 phase
			MP:0004219	meiotic nondisjunction during M2 phase
			MP:0009565	multivalent meiotic configurations
Gametogenesis	HP:0033337	Abnormal gametogenesis	MP:0031013	abnormal egg activation	ZP:0144816	female organism decreased process quality oocyte development, abnormal			WBPhenotype:0001180	accumulated germline cell corpses
	HP:0008669	Abnormal spermatogenesis	MP:0006361	abnormal female germ cell morphology	ZP:0005257	germ line cell absent, abnormal			WBPhenotype:0000288	distal germline variant
	HP:0000027	Azoospermia	MP:0020364	abnormal female germ cell physiology	ZP:0103069	germ line cell absent, abnormal			WBPhenotype:0000812	germ cell development variant
	HP:0100621	Dysgerminoma	MP:0001124	abnormal gametes	ZP:0005258	germ line cell apoptotic, abnormal			WBPhenotype:0000731	germ cell hypersensitive ionizing radiation
	HP:0034815	Extreme oligozoospermia	MP:0001929	abnormal gametogenesis	ZP:0005259	germ line cell decreased amount, abnormal			WBPhenotype:0000712	germ cell ionizing radiation response variant
	HP:4000008	Formation of multiple pronuclei during fertilization	MP:0002208	abnormal germ cell morphology	ZP:0019442	germ line cell decreased size, abnormal			WBPhenotype:0000987	germ cell physiology variant
	HP:0034813	Hypospermatogenesis	MP:0020363	abnormal germ cell physiology	ZP:0103068	germ line cell gonad absent, abnormal			WBPhenotype:0000737	germ cell resistant ionizing radiation
	HP:0032571	Increased oocyte death	MP:0006362	abnormal male germ cell morphology	ZP:0103121	germ line cell immature gonad decreased amount, abnormal			WBPhenotype:0000966	germline mortal
	HP:0034719	Lack of oocyte pronucleus formation	MP:0020362	abnormal male germ cell physiology	ZP:0142881	germ line cell male organism increased amount, abnormal			WBPhenotype:0000188	gonad arm morphology variant
	HP:0034816	Mild oligozoospermia	MP:0001125	abnormal oocyte morphology	ZP:0019115	germ line cell mislocalised, abnormal			WBPhenotype:0000691	gonad development variant
	HP:0034817	Moderate oligozoospermia	MP:0020152	abnormal oocyte number	ZP:0107022	germ line cell neoplastic, abnormal			WBPhenotype:0000291	no oocytes
	HP:0011961	Non-obstructive azoospermia	MP:0001931	abnormal oogenesis	ZP:0145376	germ line cell normal amount, abnormal			WBPhenotype:0001424	oocyte physiology variant
	HP:0031516	Oocyte arrest at metaphase I	MP:0002982	abnormal primordial germ cell migration	ZP:0102906	germ line cell seminiferous tubule absent, abnormal			WBPhenotype:0001829	premature spermatid activation
	HP:0034914	Oocyte maturation arrest	MP:0008390	abnormal primordial germ cell proliferation	ZP:0144948	germ line cell spatial pattern, abnormal			WBPhenotype:0001097	premature spermatocyte germ cell differentiation
	HP:0011963	Pretesticular azoospermia	MP:0001156	abnormal spermatogenesis	ZP:0103069	germ line cell testis absent, abnormal			WBPhenotype:0000290	sperm absent
	HP:0033085	Reduced antral follicle count	MP:0006378	abnormal spermatogonia morphology	ZP:0009057	germ line cell testis apoptotic, abnormal			WBPhenotype:0001683	spermatogenesis defective hermaphrodite
	HP:0034299	Sertoli cell-only phenotype	MP:0002685	abnormal spermatogonia proliferation	ZP:0019098	germ line cell testis decreased amount, abnormal			WBPhenotype:0000356	spermatogenesis delayed
	HP:0034818	Severe oligoozospermia	MP:0001932	abnormal spermiogenesis	ZP:0018407	germ line cell testis increased size, abnormal			WBPhenotype:0001694	spermatogenesis to oogenesis switch defective
	HP:0031039	Spermatocyte maturation arrest	MP:0001117	absent gametes	ZP:0107069	germ line cell testis spatial pattern, abnormal			WBPhenotype:0000670	spermatogenesis variant
	HP:0031038	Spermatogenesis maturation arrest	MP:0004806	absent germ cells	ZP:0145367	male organism decreased process quality spermatogenesis, abnormal			WBPhenotype:0001720	spermatozoa retro location defective
	HP:0034812	Spermiation failure	MP:0004805	absent oocytes	ZP:0104037	male organism occurrence spermatogenesis, abnormal
	HP:0034945	Tubular shadows	MP:0001155	arrest of spermatogenesis	ZP:0001999	oocyte absent, abnormal
			MP:0005159	azoospermia	ZP:0144192	oocyte decreased rate fertilization, abnormal
			MP:0004901	decreased male germ cell number	ZP:0106304	oocyte development decreased occurrence, abnormal
			MP:0005431	decreased oocyte number	ZP:0021188	oocyte growth arrested, abnormal
			MP:0030934	decreased primordial germ cell proliferation	ZP:0009385	oocyte maturation decreased occurrence, abnormal
			MP:0002684	oligozoospermia	ZP:0138673	oocyte maturation decreased process quality, abnormal
			MP:0002687	oligozoospermia	ZP:0142700	oocyte normal rate fertilization, abnormal
					ZP:0107483	oocyte quality, abnormal
					ZP:0015853	oocyte stage I absent, abnormal
					ZP:0148155	oocyte stage III absent, abnormal
					ZP:0142167	oocyte stage III decreased rate of occurrence oocyte maturation, abnormal
					ZP:0009391	oocyte stage IV absent, abnormal
					ZP:0142155	oocyte stage IV decreased rate of occurrence oocyte maturation, abnormal
					ZP:0142387	oocyte stage IV disrupted meiosis I nuclear membrane disassembly, abnormal
					ZP:0103037	oocyte stage IV disrupted meiosis II nuclear membrane disassembly, abnormal
					ZP:0140965	oocyte stage V decreased process quality vitelline membrane formation, abnormal
					ZP:0018406	oocyte testis present, abnormal
					ZP:0140979	oogenesis decreased process quality, abnormal
					ZP:0140981	oogenesis normal process quality, abnormal
					ZP:0101868	oogenesis process quality, abnormal
					ZP:0103071	oogonia absent, abnormal
					ZP:0109917	oogonia quality, abnormal
					ZP:0100712	primordial germ cell absent, abnormal
					ZP:0001575	primordial germ cell quality, abnormal
					ZP:0009392	spermatocyte absent, abnormal
					ZP:0008205	spermatocyte apoptotic, abnormal
					ZP:0005976	spermatocyte decreased amount, abnormal
					ZP:0106504	spermatocyte decreased occurrence regulation of meiotic cell phase transition, abnormal
					ZP:0005975	spermatocyte increased amount, abnormal
					ZP:0104056	spermatocyte male organism functionality, abnormal
					ZP:0015849	spermatocyte normal amount, abnormal
					ZP:0147310	spermatocyte present, abnormal
					ZP:0108699	spermatocyte quality, abnormal
					ZP:0146414	spermatocyte testis absence of anatomical entity, abnormal
					ZP:0145322	spermatocyte testis absent, abnormal
					ZP:0143996	spermatocyte testis decreased amount, abnormal
					ZP:0147798	spermatocyte testis normal amount, abnormal
					ZP:0016019	spermatocyte testis present, abnormal
					ZP:0008199	spermatogenesis arrested, abnormal
					ZP:0022841	spermatogenesis decreased occurrence, abnormal
					ZP:0003030	spermatogenesis disrupted, abnormal
					ZP:0148727	spermatogenesis normal occurrence, abnormal
					ZP:0147801	spermatogenesis normal process quality, abnormal
					ZP:0137750	spermatogenesis onset quality, abnormal
					ZP:0013365	spermatogenesis process quality, abnormal
					ZP:0137752	spermatogenesis progressive, abnormal
					ZP:0145368	spermatogenic cyst decreased process quality meiotic cell cycle, abnormal
					ZP:0140842	spermatogonium absence due to degeneration, abnormal
					ZP:0015885	spermatogonium absent, abnormal
					ZP:0103073	spermatogonium apoptotic, abnormal
					ZP:0021768	spermatogonium decreased amount, abnormal
					ZP:0103074	spermatogonium deformed, abnormal
					ZP:0005979	spermatogonium increased amount, abnormal
					ZP:0106165	spermatogonium increased size, abnormal
					ZP:0147800	spermatogonium normal amount, abnormal
					ZP:0146416	spermatogonium present, abnormal
					ZP:0108421	spermatogonium quality, abnormal
					ZP:0016021	spermatogonium testis amount, abnormal
					ZP:0016022	spermatogonium testis present, abnormal
					ZP:0141319	spermatogonium undifferentiated, abnormal
					ZP:0144269	vitellogenesis decreased process quality, abnormal
					ZP:0109266	gamete quality, abnormal
					ZP:0102914	germ cell development arrested, abnormal
					ZP:0019856	germ cell development decreased process quality, abnormal
					ZP:0009386	germ cell development disrupted, abnormal
					ZP:0017152	germ cell development process quality, abnormal
					ZP:0106155	germ cell proliferation decreased occurrence, abnormal
					ZP:0147321	gonad process quality spermatogenesis, abnormal
					ZP:0140840	spermatid absent, abnormal
					ZP:0143647	ovary decreased process quality oocyte differentiation, abnormal
					ZP:0009056	sperm testis decreased amount, abnormal
					ZP:0018381	spermatid testis absent, abnormal
					ZP:0144220	testis accumulation spermatocyte, abnormal
					ZP:0143640	testis accumulation spermatogonium, abnormal
					ZP:0140573	testis altered number of sperm, abnormal
					ZP:0140574	testis altered number of spermatogonium, abnormal
					ZP:0148151	testis decreased occurrence male meiotic nuclear division, abnormal
					ZP:0143628	testis decreased process quality meiosis I, abnormal
					ZP:0143648	testis decreased process quality spermatid differentiation, abnormal
					ZP:0143629	testis disrupted spermatogenesis, abnormal
					ZP:0103046	testis has extra parts of type spermatocyte, abnormal
					ZP:0103047	testis has extra parts of type spermatogonium, abnormal
					ZP:0008204	testis has fewer parts of type spermatocyte, abnormal
					ZP:0137754	testis has normal numbers of parts of type spermatid, abnormal
					ZP:0106506	testis has normal numbers of parts of type spermatogonium, abnormal
					ZP:0009389	testis increased accumulation primordial germ cell, abnormal
					ZP:0019858	testis lacks all parts of type germ line cell, abnormal
					ZP:0147529	testis lacks all parts of type sperm, abnormal
					ZP:0104061	testis lacks all parts of type spermatid, abnormal
					ZP:0130944	testis lacks parts or has fewer parts of type germ line cell, abnormal
					ZP:0103045	testis lacks parts or has fewer parts of type sperm, abnormal
Gonad and Urogenital Development	HP:0000150	Gonadoblastoma	MP:0003698	abnormal male reproductive system physiology	ZP:0101711	somatic cell immature gonad decreased amount, abnormal			WBPhenotype:0001675	male gonad development variant
	HP:0000812	Abnormal internal genitalia	MP:0002211	abnormal primary sex determination	ZP:0101710	somatic cell immature gonad decreased distribution, abnormal			WBPhenotype:0001021	male sexual development variant
	HP:0000032	Abnormal male external genitalia morphology	MP:0002160	abnormal reproductive system morphology	ZP:0101708	somatic cell immature gonad increased amount, abnormal			WBPhenotype:0002188	male somatic gonad development variant
	HP:0012856	Abnormal scrotal rugation	MP:0002212	abnormal secondary sex determination	ZP:0101709	somatic cell immature gonad increased distribution, abnormal			WBPhenotype:0000822	sex determination variant
	HP:0000045	Abnormal scrotum morphology	MP:0001937	abnormal sexual maturation	ZP:0141280	development of secondary male sexual characteristics decreased occurrence, abnormal			WBPhenotype:0001277	transformer
	HP:6000190	Abnormal seminal vesicle morphology	MP:0006418	abnormal testis cord formation	ZP:0141302	development of secondary sexual characteristics decreased occurrence, abnormal			WBPhenotype:0001022	hermaphrodite sexual development variant
	HP:0010461	Abnormality of the male genitalia	MP:0003379	absent sexual maturation	ZP:0103689	developmental process involed in reproduction process quality, abnormal
	HP:0000022	Abnormal male internal genital morphology	MP:0005644	agonadal	ZP:0022187	developmental process involved in reproduction onset quality, abnormal
	HP:0000042	Absent external gentilalia	MP:0031379	ambiguous external female genitalia	ZP:0142735	estradiol testis normal amount, abnormal
	HP:0008702	Absent internal genitalia	MP:0031378	ambiguous external male genitalia	ZP:0005340	female gonad development arrested, abnormal
	HP:0008707	Absent scrotum	MP:0002996	ovotestis	ZP:0021831	female organism process quality female gonad development, abnormal
	HP:0012873	Absent vas deferens	MP:0002995	primary sex reversal	ZP:0101721	female sex determination decreased occurrence, abnormal
	HP:0000062	Ambiguous genitalia	MP:0001116	small gonad	ZP:0018437	female sex determination decreased process quality, abnormal
	HP:0000033	Ambiguous genitalia, male	MP:0002214	streak gonad	ZP:0106751	female sex differentiation arrested, abnormal
	HP:0030869	Anorchism	MP:0002213	true hermaphroditism	ZP:0101911	germ cell migration decreased occurrence, abnormal
	HP:0010469	Aplasia of the testes			ZP:0003515	germ cell migration decreased process quality, abnormal
	HP:0010468	Aplasia/hypoplasia of the testes			ZP:0019114	gonad primordium lacks all parts of type germ line cell, abnormal
	HP:0030997	Atretic vas deferens			ZP:0103079	immature gonad absent, abnormal
	HP:0100599	Bifid penis			ZP:0101713	immature gonad decreased amount, abnormal
	HP:0000048	Bifid scrotum			ZP:0101705	immature gonad decreased occurrence female gonad development, abnormal
	HP:0008689	Bilateral cryptochidism			ZP:0101706	immature gonad decreased occurrence female somatic sex determination, abnormal
	HP:0008743	Coronal hypospadias			ZP:0101703	immature gonad decreased occurrence germ cell development, abnormal
	HP:0000028	Cryptochidism			ZP:0104059	immature gonad decreased process quality apoptotic process, abnormal
	HP:0008733	Dysplastic testes			ZP:0148246	immature gonad decreased size, abnormal
	HP:0030275	Ectopic scrotum			ZP:0101714	immature gonad has fewer parts of type germ line cell, abnormal
	HP:0008730	Female external genitalia in individual with 46,XY karyotype			ZP:0148162	immature gonad hypoplastic, abnormal
	HP:0000025	Functional abnormality of male internal genitalia			ZP:0101712	immature gonad increased amount, abnormal
	HP:0000807	Glandular hypospadias			ZP:0101704	immature gonad increased occurrence male gonad development, abnormal
	HP:0000133	Gonadal dysgenesis			ZP:0015852	immature gonad morphology, abnormal
	HP:0008723	Gonadal dysgenesis with female appearance, male			ZP:0022917	immature gonad present, abnormal
	HP:0008639	Gonadal hypoplasia			ZP:0104059	immature gonad process quality gonad morphogenesis, abnormal
	HP:0000044	Hypogonadotrophic hypogonadism			ZP:0108708	immature gonad quality, abnormal
	HP:0000050	Hypoplastic male external genitalia			ZP:0137745	immature gonad structure, abnormal
	HP:0000047	Hypospadias			ZP:0101725	male sex determination decreased occurrence, abnormal
	HP:0008656	Incomplete male pseudohermaphroditism			ZP:0018439	male sex determination decreased process quality, abnormal
	HP:4000038	Infantile hydrocele			ZP:0145323	sperm seminiferous tubule absent, abnormal
	HP:0008668	Male gonadal dysgenesis			ZP:0016020	sperm sperm duct absent, abnormal
	HP:0000026	Male hypogonadism			ZP:0146415	sperm testis absence of anatomical entity, abnormal
	HP:0012854	Midshaft hypospadias			ZP:0019099	male gonad development arrested, abnormal
	HP:0030868	Monorchism
	HP:0003244	Penile hypospadias
	HP:0000808	Penoscrotal hypospadias
	HP:0100600	Penoscrotal transposition
	HP:0000051	Perineal hypospadias
	HP:0008204	Precocious puberty with Sertoli cell tumor
	HP:0034546	Presence of uterus in 46,XY individual
	HP:0012853	Scrotal hypospadias
	HP:0012245	Sex reversal
	HP:0000049	Shawl scrotum
	HP:0012741	Unilateral cryptorchidism
	HP:0012870	Vanishing testis
	HP:0025410	Splenogonadal fusion
	HP:0010470	Supernumerary testes
	HP:0008715	Testicular dysgenesis
	HP:0000030	Testicular gonadoblastoma
Ovary Defect	HP:6000328	Absent zona pellucida	MP:0002777	absent ovarian follicles	ZP:0103036	female organism decreased rate ovulation, abnormal
	HP:0020156	Abnormal zona pellucida morphology	MP:0003697	absent zona pellucida	ZP:0131252	ovarian follicle decreased occurrence vitellogenesis, abnormal
	HP:0000137	Abnormality of the ovary	MP:0009375	thin zona pellucida	ZP:0019443	ovarian follicle development arrested, abnormal
	HP:0031067	Empty ovarian follicle	MP:0031017	abnormal granulosa cell proliferation	ZP:0146413	ovarian follicle testis present, abnormal
	HP:0031919	Juvenile type ovarian granulosa cell tumor	MP:0001131	abnormal ovarian follicle morphology	ZP:0101871	ovary increased occurrence spermatogenesis, abnormal
	HP:0010618	Ovarian fibroma	MP:0001130	abnormal ovarian folliculogenesis	ZP:0106800	ovulation arrested, abnormal
	HP:0000149	Ovarian gonadoblastoma	MP:0001134	absent corpus luteum	ZP:0012639	ovulation decreased occurrence, abnormal
	HP:0100615	Ovarian neoplasm	MP:0003578	absent ovary	ZP:0148154	ovulation decreased rate, abnormal
	HP:0031918	Ovarian sex cord-stromal tumor	MP:0031018	decreased granulosa cell proliferation	ZP:0137541	ovulation from ovarian follicle decreased occurrence, abnormal
	HP:0030983	Ovarian thecoma	MP:0004856	decreased ovary weight
	HP:0008209	Premature ovarian insufficiency	MP:0031019	increased granulosa cell proliferation
			MP:0008000	increased ovary tumor incidence
			MP:0004833	ovary atrophy
			MP:0005158	ovary hypoplasia
			MP:0009433	polyovular ovarian follicle
			MP:0001127	small ovary
			MP:0003696	abnormal zona pellucida morphology
			MP:0031020	premature ovarian failure
			MP:0001132	absent mature ovarian follicles
Female Infertility	HP:0012889	Cervical endometriosis	MP:0008976	delayed female fertility	ZP:0147009	female mating behavior decreased duration, abnormal	FBcv:0000366	female sterile	WBPhenotype:0001504	maternal effect sterile
	HP:0000868	Decreased fertility in females	MP:0001926	female infertility	ZP:0147008	female mating behavior decreased frequency, abnormal	FBcv:0000367	female semi-sterile	WBPhenotype:0000689	maternal sterile
	HP:0030127	Endometriosis	MP:0001923	reduced female fertility	ZP:0144512	female mating behavior decreased occurrence, abnormal	FBcv:0000368	female sterile germline-dependent
	HP:0000134	Female hypogonadism			ZP:0142993	egg activation decreased occurrence, abnormal	FBcv_0000007	female semi-fertile
	HP:0008222	Female infertility			ZP:0019861	egg activation decreased process quality, abnormal
	HP:0100674	Vaginal hematocele			ZP:0138674	egg-laying behavior decreased frequency, abnormal
	HP:0100673	Vaginal hydrocele			ZP:0140888	egg-laying behavior decreased occurrence, abnormal
	HP:0100676	Vaginal lymphocele			ZP:0021595	egg-laying behavior decreased process quality, abnormal
	HP:0100675	Vaginal pyocele			ZP:0145015	female organism decreased occurrence egg-laying behavior, abnormal
					ZP:0147222	female organism decreased process quality egg deposition, abnormal
Male Infertility	HP:0012875	Abnormal ejaculation	MP:0001379	abnormal penile erection	ZP:0020336	male courtship behavior decreased occurrence, abnormal	FBcv:0000371	male semi-sterile	WBPhenotype:0001387	fertilization defect male
	HP:0012874	Abnormal male reproductive system physiology	MP:0008975	delayed male fertility	ZP:0102571	male courtship behavior decreased process quality, abnormal	FBcv:0000370	male sterile	WBPhenotype:0000863	male fertility reduced
	HP:0012879	Anejaculation	MP:0001925	male infertility	ZP:0146238	male courtship behavior process quality, abnormal	FBcv:0000006	male semi-fertile	WBPhenotype:0000784	male fertility variant
	HP:0008652	Autonomic erectile dysfunction	MP:0003415	priapism	ZP:0147007	male mating behavior decreased duration, abnormal			WBPhenotype:0000692	male sterile
	HP:0008711	Benign prostatic hyperplasia	MP:0001922	reduced male fertility	ZP:0147006	male mating behavior decreased frequency, abnormal
	HP:0012041	Decreased fertility in males			ZP:0020334	male mating behavior decreased occurrence, abnormal
	HP:6000471	Dilated ejaculatory duct			ZP:0104038	male organism arrested sperm ejaculation, abnormal
	HP:0000802	Impotence
	HP:0040308	Male anorgasmia
	HP:0003251	Male infertility
	HP:0040307	Male sexual dysfunction
	HP:0012876	Premature ejaculation
	HP:0200023	Priapism
	HP:0012878	Retarded ejaculation
	HP:0011962	Obstructive azoospermia
Fertilization Defect			MP:0005410	abnormal fertilization	ZP:0015391	fertilization decreased occurrence, abnormal			WBPhenotype:0000983	fertilization defective
			MP:0031009	abnormal sperm-egg fusion	ZP:0143485	fertilization decreased rate of occurrence, abnormal			WBPhenotype:0001386	fertilization defective hermaphrodite
			MP:0009647	decreased fertilization frequency	ZP:0106154	fertilization decreased rate, abnormal			WBPhenotype:0000693	male sperm fertilization defect
			MP:0005411	delayed fertilization	ZP:0102433	fertilization disrupted, abnormal
			MP:0031010	failure of sperm-egg fusion	ZP:0009025	fertilization having decreased processual parts fertilization, abnormal
			MP:0000242	impaired fertilization	ZP:0106128	fusion of sperm to egg plasma membrane involved in single fertilization disrupted, abnormal
			MP:0030977	impaired sperm-egg recognition	ZP:0106136	fusion of sperm to egg plasma membrane involved in single fertilization occurrence, abnormal
			MP:0009443	parthenogenesis	ZP:0143761	single fertilization decreased efficacy, abnormal
			MP:0031014	polyspermy	ZP:0106130	sperm-egg recognition disrupted, abnormal
					ZP:0143652	whole organism decreased rate fertilization, abnormal
					ZP:0141016	female organism decreased rate fertilization, abnormal
Infertility	HP:0000144	Decreased fertility	MP:0001920	abnormal fertility/fecundity	ZP:0138672	reproduction decreased efficacy, abnormal	FBcv:0000375	semi-fertile	WBPhenotype:0000673	brood size variant
	HP:0000789	Infertility	MP:0001935	decreased litter size	ZP:0140268	sexual reproduction delayed, abnormal	FBcv:0000364	sterile	WBPhenotype:0000590	cell corpse number variant
			MP:0002289	decreased litter size	ZP:0023109	sexual reproduction process quality, abnormal	FBcv:0006002	decreased fecundity	WBPhenotype:0001384	fertility reduced
			MP:0002683	delayed fertility					WBPhenotype:0001259	hermaphrodite fertility reduced
			MP:0013475	delayed reproductive senescence					WBPhenotype:0000806	hermaphrodite fertility variant
			MP:0008995	early reproductive senescence					WBPhenotype:0001360	hermaphrodite self sterile
			MP:0001924	infertility					WBPhenotype:0000389	hermaphrodite sperm fertilization defective
			MP:0001372	reduced fertility					WBPhenotype:0000694	hermaphrodite sterile
									WBPhenotype:0001175	high incidence male progency
									WBPhenotype:0000683	masculinization of germline
									WBPhenotype:0001572	masculinized
									WBPhenotype:0000069	progeny variant
									WBPhenotype:0000154	reduced brood size
									WBPhenotype:0000688	sterile
									WBPhenotype:0001036	sterile F1
									WBPhenotype:0001037	sterile progeny
Testis Defect	HP:0000035	Abnormal testis morphology	MP:0001152	Leydig cell hyperplasia	ZP:0005559	germ cell tumor testis increased amount, abnormal
	HP:0012872	Abnormal vas deferens morphology	MP:0004728	abnormal efferent ductules of testis morphology	ZP:0016315	germ cell tumor testis neoplastic, abnormal
	HP:0045058	Abnormality of the testis size	MP:0001378	abnormal ejaculation	ZP:0009390	germ cell tumor testis present, abnormal
	HP:0008640	Congenital macroorchidism	MP:0013603	abnormal fetal Leydig cell differentiation	ZP:0005560	germ cell tumor testis proliferative, abnormal
	HP:0008734	Decreased testicular size	MP:0002786	abnormal Leydig cell morphology	ZP:0107277	(20R)-17,20-dihydroxypregn-4-en-3-one testis increased amount, abnormal
	HP:4000036	Encysted hydrocele of the cord	MP:0006420	abnormal peritubular myoid cell morphology	ZP:0140570	11-Ketoandrosterone testis decreased amount, abnormal
	HP:0008703	Gonadal calcification	MP:0013903	abnormal seminal vesicle fluid composition	ZP:0142736	11-oxotestosterone testis normal amount, abnormal
	HP:0000034	Hydrocele testis	MP:0013902	abnormal seminal vesicle physiology	ZP:0138601	17beta-estradiol testis decreased amount, abnormal
	HP:0000815	Hypergonadotrophic hypogonadism	MP:0011750	abnormal seminiferous tubule epithelium morphology	ZP:0141665	carcinoma testis present, abnormal
	HP:0010791	Hyperplasia of the Leydig cells	MP:0002216	abnormal seminiferous tubule morphology	ZP:0139743	epithelium testis composition, abnormal
	HP:0010790	Hypoplasia of the Leydig cells	MP:0004109	abnormal Sertoli cell development	ZP:0148683	Leydig cell testis absent, abnormal
	HP:0008687	Hypoplasia of the prostate	MP:0031405	abnormal Sertoli cell proliferation	ZP:0142388	Leydig cell testis decreased distribution, abnormal
	HP:0025038	Intratesticular abscess	MP:0001146	abnormal testis morphology	ZP:0103704	Leydig cell testis increased amount, abnormal
	HP:0100618	Leydig cell neoplasia	MP:0006415	absent testes	ZP:0102907	lymphocyte testis increased amount, abnormal
	HP:0000053	Macroorchidism	MP:0006421	decreased number of peritubular myoid cells	ZP:0148184	macrophage testis increased amount, abnormal
	HP:0002050	Macroorchidism, postpubertal	MP:0031406	decreased Sertoli cell proliferation	ZP:0142583	neoplasm testis present, abnormal
	HP:0100849	Neoplasm of the scrotum	MP:0004852	decreased testis weight	ZP:0003995	seminoma testis present, abnormal
	HP:0100796	Orchitis	MP:0009257	dilated seminiferous tubules	ZP:0142389	Sertoli cell testis absent, abnormal
	HP:0008720	Primary testicular failure	MP:0006419	disorganized testis cords	ZP:0103701	somatic cell testis disorganized, abnormal
	HP:0012646	Retractile testis	MP:0006427	ectopic Leydig cells	ZP:0018382	sperm testis absent, abnormal
	HP:0430121	Seminal vesicle agenesis	MP:0006428	ectopic Sertoli cells	ZP:0147838	spermatogenic cyst testis normal amount, abnormal
	HP:6000191	Seminal vesicle cyst	MP:0009856	failure of ejaculation	ZP:0148183	T cell testis increased amount, abnormal
	HP:6000338	Seminal vesicle hypoplasia	MP:0006262	increased testis tumor incidence	ZP:0015094	testes quality, abnormal
	HP:0034746	Sertoli cell hyperplasia	MP:0006417	rete testis obstruction	ZP:0015012	testis absent, abnormal
	HP:0100619	Sertoli cell neoplasm	MP:0011802	seminal vesiculitis	ZP:0019113	testis aplastic/hypoplastic, abnormal
	HP:0000046	Small scrotum	MP:0002776	Sertoli cell hyperplasia	ZP:0005972	testis apoptotic, abnormal
	HP:0025451	Testicular adrenal rest tumor	MP:0001153	small seminiferous tubules	ZP:0009054	testis atrophied, abnormal
	HP:0000029	Testicular atrophy	MP:0001147	small testis	ZP:0019448	testis decreased amount, abnormal
	HP:0012860	Testicular fibrosis	MP:0003205	testicular atrophy	ZP:0141279	testis decreased concentration sperm testis, abnormal
	HP:0025476	Testicular lipomatosis	MP:0001940	testis hypoplasia	ZP:0142392	testis decreased distribution, abnormal
	HP:0032404	Testicular mass	MP:0001154	tubule degeneration	ZP:0144440	testis decreased mass, abnormal
	HP:0012215	Testicular microlithiasis			ZP:0012638	testis decreased size, abnormal
	HP:0100617	Testicular seminoma			ZP:0147528	testis decreased thickness, abnormal
	HP:0100616	Testicular teratoma			ZP:0019911	testis decreased weight, abnormal
	HP:0100813	Testicular torsion			ZP:0141303	testis deformed, abnormal
	HP:0012871	varicocele			ZP:0008203	testis degeneration, abnormal
					ZP:0019100	testis disorganized, abnormal
					ZP:0138248	testis fibrotic, abnormal
					ZP:0106162	testis has extra parts of type Sertoli cell, abnormal
					ZP:0005558	testis hyperplastic, abnormal
					ZP:0015162	testis hypertrophic, abnormal
					ZP:0143631	testis hypotrophic, abnormal
					ZP:0019449	testis immature, abnormal
					ZP:0014991	testis increased amount, abnormal
					ZP:0144559	testis increased area, abnormal
					ZP:0103699	testis increased distribution, abnormal
					ZP:0009388	testis increased size, abnormal
					ZP:0005971	testis increased weight, abnormal
					ZP:0103442	testis male organism increased size, abnormal
					ZP:0147793	testis male organism morphology, abnormal
					ZP:0147807	testis male organism weight, abnormal
					ZP:0013179	testis morphology, abnormal
					ZP:0008202	testis neoplastic, abnormal
					ZP:0143627	testis normal process quality spermatogenesis, abnormal
					ZP:0144562	testis normal size, abnormal
					ZP:0012914	testis physical object quality, abnormal
					ZP:0013184	testis present, abnormal
					ZP:0009053	testis senescent, abnormal
					ZP:0140572	testis size, abnormal
					ZP:0103698	testis spatial pattern, abnormal
					ZP:0003037	testis structure, abnormal
					ZP:0107070	testis translucent, abnormal
					ZP:0106160	testis transparent, abnormal
					ZP:0019102	testis unlumenized, abnormal
					ZP:0103702	testis vacuolated, abnormal
					ZP:0140565	testosterone testis decreased amount, abnormal
Qualitative Sperm Defect	HP:0033524	Abnormal sperm axoneme morphology	MP:0009238	coiled sperm flagellum	ZP:0104632	axonemal dynein complex sperm composition, abnormal			WBPhenotype:0002440	sperm fertility defective
	HP:0012867	Abnormal sperm mid-piece morphology	MP:0009280	decreased activated sperm motility	ZP:0104616	axoneme sperm absent, abnormal			WBPhenotype:0000387	sperm nonmotile
	HP:0012864	Abnormal sperm morhpology	MP:0030980	abnormal acroplaxome morphology	ZP:0104614	axoneme sperm decreased amount, abnormal			WBPhenotype:0001498	sperm pseudopod physiology variant
	HP:0012206	Abnormal sperm motility	MP:0031376	abnormal acrosomal vesicle exocytosis	ZP:0106499	axoneme sperm malformed, abnormal			WBPhenotype:0001823	sperm recruitment variant
	HP:0034809	Abnormal sperm physiology	MP:0031354	abnormal acrosome assembly	ZP:0104663	distal side sperm immobile, abnormal			WBPhenotype:0000978	spermatheca physiology variant
	HP:0033523	Abnormal sperm principal piece morphology	MP:0008898	abnormal acrosome morphology	ZP:0103040	flagellated sperm motility decreased process quality, abnormal			WBPhenotype:0000390	spermatid activation defective
	HP:0033525	Absent sperm axoneme central pair complex	MP:0013287	abnormal acrosome reaction	ZP:0104615	inner dynein arm sperm decreased amount, abnormal			WBPhenotype:0001829	premature spermatid activation
	HP:0032558	Absent sperm flagella	MP:0009279	abnormal activated sperm motility	ZP:0015389	mitochondrion sperm non-functional, abnormal			WBPhenotype:0000982	spermatid maturation variant
	HP:0012869	Acephalic spermatozoa	MP:0009281	abnormal hyperactivated sperm motility	ZP:0104618	outer dynein arm sperm absent, abnormal
	HP:0034913	Acrosomal hypoplasia	MP:0031356	abnormal outer dense fiber morphology	ZP:0148384	phosphatidylcholine 32:0 sperm decreased amount, abnormal
	HP:0034947	Altered location of the longitudinal column in the fibrous sheath	MP:0031355	abnormal proacrosomal vesicle fusion	ZP:0148383	phosphatidylcholine 32:1 sperm normal amount, abnormal
	HP:0034958	Asymmetrical insertion of the midpiece into the head	MP:0009834	abnormal sperm annulus morphology	ZP:0148385	phosphatidylcholine 34:0 sperm normal amount, abnormal
	HP:0034811	bent sperm flagella	MP:0009838	abnormal sperm axoneme morphology	ZP:0148375	phosphatidylcholine 34:1 sperm normal amount, abnormal
	HP:0034959	Bent sperm neck	MP:0009830	abnormal sperm connecting piece morphology	ZP:0148374	phosphatidylcholine 34:2 sperm normal amount, abnormal
	HP:0032560	Coiled sperm flagella	MP:0009837	abnormal sperm end piece morphology	ZP:0148386	phosphatidylcholine 36:1 sperm normal amount, abnormal
	HP:0030974	Cryptozoospermia	MP:0030590	abnormal sperm fibrous sheath morphology	ZP:0148372	phosphatidylcholine 36:2 sperm normal amount, abnormal
	HP:0031136	Decreased acrosin in sperm head	MP:0008892	abnormal sperm flagellum morphology	ZP:0148379	phosphatidylcholine 36:3 sperm increased amount, abnormal
	HP:0034842	Enlarged sperm head vacuole	MP:0031351	abnormal sperm flagellum thickness	ZP:0148377	phosphatidylcholine 36:4 sperm normal amount, abnormal
	HP:0034795	Excess residual spermatozoal cytoplasm	MP:0009230	abnormal sperm head morphology	ZP:0148373	phosphatidylcholine 38:3 sperm normal amount, abnormal
	HP:0012205	Globozoospermia	MP:0009831	abnormal sperm midpiece morphology	ZP:0148429	phosphatidylcholine 38:4 sperm normal amount, abnormal
	HP:0033393	Irregularly shaped sperm tail	MP:0031011	abnormal sperm migration in female genital tract	ZP:0148381	phosphatidylcholine 38:5 sperm normal amount, abnormal
	HP:6000135	Low semen volume	MP:0009832	abnormal sperm mitochondrial sheath morphology	ZP:0148376	phosphatidylcholine 38:6 sperm normal amount, abnormal
	HP:0025437	Macrozoospermia	MP:0002674	abnormal sperm motility	ZP:0148380	phosphatidylcholine 40:5 sperm normal amount, abnormal
	HP:0032561	Microcephalic sperm head	MP:0009232	abnormal sperm nucleus morphology	ZP:0148371	phosphatidylcholine 40:6 sperm normal amount, abnormal
	HP:0034309	Multiflagellar spermatozoa	MP:0004543	abnormal sperm physiology	ZP:0148378	phosphatidylcholine 40:7 sperm normal amount, abnormal
	HP:0012208	Non-motile sperm	MP:0009836	abnormal sperm principal piece morphology	ZP:0148375	phosphatidylethanolamine 34:1 sperm normal amount, abnormal
	HP:0000798	Oligospermia	MP:0020450	abnormal sperm progressive motility	ZP:0148374	phosphatidylethanolamine 34:2 sperm normal amount, abnormal
	HP:0034794	Pyriform sperm head	MP:0031438	abnormal sperm radial spoke morphology	ZP:0148386	phosphatidylethanolamine 36:1 sperm normal amount, abnormal
	HP:0012207	Reduced sperm motility	MP:0006380	abnormal spermatid morphology	ZP:0148372	phosphatidylethanolamine 36:2 sperm normal amount, abnormal
	HP:0034011	Reduced sperm progressive motility	MP:0006379	abnormal spermatocyte morphology	ZP:0148379	phosphatidylethanolamine 36:3 sperm increased amount, abnormal
	HP:0031040	Round spermatid arrest	MP:0008839	absent acrosome	ZP:0148377	phosphatidylethanolamine 36:4 sperm increased amount, abnormal
	HP:6000501	Ruffled acrosome	MP:0009835	absent sperm annulus	ZP:0148373	phosphatidylethanolamine 38:3 sperm normal amount, abnormal
	HP:0032559	Short sperm flagella	MP:0031352	absent sperm axonemal central pair	ZP:0148382	phosphatidylethanolamine 38:4 sperm normal amount, abnormal
	HP:0034810	Small acrosomal area	MP:0030591	absent sperm fibrous sheath	ZP:0148381	phosphatidylethanolamine 38:5 sperm normal amount, abnormal
	HP:0012865	Sperm head anomaly	MP:0008545	absent sperm flagellum	ZP:0148376	phosphatidylethanolamine 38:6 sperm normal amount, abnormal
	HP:0012866	Sperm neck anomaly	MP:0009234	absent sperm head	ZP:0148380	phosphatidylethanolamine 40:5 sperm decreased amount, abnormal
	HP:0012868	Sperm tail anomaly	MP:0009833	absent sperm mitochondrial sheath	ZP:0148371	phosphatidylethanolamine 40:6 sperm decreased amount, abnormal
	HP:0032562	Tapered sperm head	MP:0002675	asthenozoospermia	ZP:0148378	phosphatidylethanolamine 40:7 sperm normal amount, abnormal
	HP:0035008	Thick spermatozoon midpiece insertion	MP:0031410	biflagellated sperm	ZP:0104662	proximal side sperm cellular motility, abnormal
	HP:0035007	Thin spermatozoon midpiece	MP:0009282	decreased hyperactivated sperm motility	ZP:0147311	sperm absence of anatomical entity, abnormal
			MP:0020451	decreased sperm progressive motility	ZP:0005978	sperm absent, abnormal
			MP:0009231	detached acrosome	ZP:0103163	sperm amount, abnormal
			MP:0008893	detached sperm flagellum	ZP:0022190	sperm cellular motility, abnormal
			MP:0031409	double-headed sperm	ZP:0005256	sperm decreased amount, abnormal
			MP:0009240	elongated sperm flagellum	ZP:0015387	sperm decreased cellular motility, abnormal
			MP:0009233	enlarged sperm head	ZP:0015386	sperm decreased functionality, abnormal
			MP:0002686	globozoospermia	ZP:0106500	sperm decreased process quality sperm axoneme assembly, abnormal
			MP:0009243	hairpin sperm flagellum	ZP:0140357	sperm decreased rate fertilization, abnormal
			MP:0020869	immotile sperm	ZP:0101273	sperm decreased velocity, abnormal
			MP:0004542	impaired acrosome reaction	ZP:0104617	sperm flagellum sperm absent, abnormal
			MP:0030978	impaired binding of sperm to zona pellucida	ZP:0104665	sperm flagellum sperm decreased distribution, abnormal
			MP:0031012	impaired sperm migration in female genital tract	ZP:0106501	sperm flagellum sperm decreased length, abnormal
			MP:0030976	impaired sperm penetration of zona pellucida	ZP:0104664	sperm flagellum sperm spatial pattern, abnormal
			MP:0009237	kinked sperm flagellum	ZP:0131248	sperm functional, abnormal
			MP:0009839	multiflagellated sperm	ZP:0148249	sperm gonad absent, abnormal
			MP:0031408	multi-headed sperm	ZP:0146275	sperm head plasma membrane sperm absent, abnormal
			MP:0009325	necrospermia	ZP:0144334	sperm head plasma membrane sperm decreased distribution, abnormal
			MP:0009236	pinhead sperm	ZP:0106505	sperm head plasma membrane sperm dislocated, abnormal
			MP:0013288	premature acrosome reaction	ZP:0144333	sperm head plasma membrane sperm spatial pattern, abnormal
			MP:0009239	short sperm flagellum	ZP:0147047	sperm head sperm decreased distribution, abnormal
			MP:0009235	small sperm head	ZP:0106502	sperm head sperm increased size, abnormal
			MP:0005578	teratozoospermia	ZP:0147046	sperm head sperm spatial pattern, abnormal
			MP:0009241	thick sperm flagellum	ZP:0106503	sperm head sperm vacuolated, abnormal
			MP:0009242	thin sperm flagellum	ZP:0107279	sperm increased amount, abnormal
					ZP:0100332	sperm increased cellular motility, abnormal
					ZP:0100333	sperm increased velocity, abnormal
					ZP:0143997	sperm male organism decreased amount, abnormal
					ZP:0144335	sperm male organism morphology, abnormal
					ZP:0144336	sperm male organism normal mobility, abnormal
					ZP:0146237	sperm male organism semi-viable, abnormal
					ZP:0141782	sperm mature, abnormal
					ZP:0148387	sperm midpiece sperm loose, abnormal
					ZP:0142394	sperm morphology, abnormal
					ZP:0140359	sperm motility decreased process quality, abnormal
					ZP:0016017	sperm non-functional, abnormal
					ZP:0143755	sperm normal amount, abnormal
					ZP:0147082	sperm normal cellular motility, abnormal
					ZP:0145124	sperm normal velocity, abnormal
					ZP:0144496	sperm present, abnormal
					ZP:0109846	sperm quality, abnormal
					ZP:0147005	sperm testis morphology, abnormal
					ZP:0147799	sperm testis normal amount, abnormal
					ZP:0145123	sperm viability, abnormal
					ZP:0148280	spermatid apoptotic, abnormal
					ZP:0103696	spermatid decreased amount, abnormal
					ZP:0110189	spermatid quality, abnormal
					ZP:0147797	spermatid testis normal amount, abnormal
Prostate Defect	HP:0008775	Abnormal prostate morphology	MP:0011781	abnormal bulbourethral gland physiology
	HP:0012125	Prostate cancer	MP:0003607	abnormal prostate gland physiology
	HP:0020126	Prostate mass	MP:0003608	prostate gland inflammation
	HP:0100787	Prostate neoplasm
	HP:0034882	Prostatic calculus
	HP:0000024	Prostatitis
Epididymis Defect	HP:0009714	Abnormal epididymis morphology	MP:0014191	abnormal epididymal cell proliferation
	HP:0034480	Absent epididymidis	MP:0014190	abnormal epididymis physiology
	HP:0034479	Enlarged epididymis	MP:0014193	decreased epididymal cell proliferation
	HP:0030424	Epididymal cyst	MP:0004929	decreased epididymis weight
	HP:0030421	Epididymal neoplasm	MP:0003596	epididymis inflammation
	HP:0000031	Epididymitis
	HP:0000039	Epispadias
	HP:0009715	Papillary cystadenoma of the epididymis
	HP:0033808	Spermatocele

## Sheet: ST2 MCat Descriptions
MCat Abbreviation	Human Phenotypic Abnormality	HPO Term ID	Human Phenotype Description (https://hpo.jax.org)
prenatal_development_birth	Abnormality of prenatal development or birth	HP:0001197	An abnormality of the fetus or the birth of the fetus, excluding structural abnormalities
growth_abnormality	Growth abnormality	HP:0001507	An abnormality of growth.
nervous_system	Abnormality of the nervous system	HP:0000707	An abnormality of the nervous system, including brain and/or spinal cord issue. The nervous system comprises the neuraxis (brain, spinal cord, and ventricles), the autonomic nervous system, the enteric nervous system, and the peripheral nervous system
eye_ear	Abnormality of the eye and abnormality of the ear	HP:0000478, HP:0000598	Any abnormality of the eye, including location, spacing, and intraocular abnormalities. Either a morphological abnormality or a hearing deficit.
integument	Abnormality of the integument	HP:0001574	Abnormality integument, which consists of the skin and superficial fascia. Abnormality of the skin, hair, or nails.
head_neck	Abnormality of the head or neck	HP:0000152	An abnormality of the head or neck
skeletal_connective_tissue	Abnormality of the skeletal system and abnormality of musculoskeletal system	HP:0000924, HP:0033127	An abnormality of the skeletal system. An anomaly of the musculoskeletal system, which consists of the skeleton, muscles, cartilage, tendons, ligaments, joints, and connective tissue. The musculoskeletal system supports the weight of the body, maintains body position and produces movement of the body or parts of the body.
blood_immune	Abnormality of blood and blood-forming tissues	HP:0001871	An abnormality of the hematopoietic system. The hematopoietic system comprises the organs that are involved in the production of blood, primarily bone marrow, spleen, tonsils, and lymph nodes.
cardiovascular	Abnormality of the cardiovascular system	HP:0001626	Any abnormality of the cardiovascular system. The cardiovascular system consists of the heart, vasculature, and the lymphatic system.
musculature	Abnormality of the musculature	HP:0003011	Abnormality originating in one or more muscles, ie, of the set of muscles of body.
respiratory	Abnormality of the respiratory system	HP:0002086	An abnormality of the respiratory system, which include the airways, lungs, and the respiratory muscles
digestive	Abnormality of the digestive system	HP:0025031	Any anomaly of the digestive system, a collection of organs that is made up of the gastrointestinal tract and the liver, pancreas, and gallbladder. The GI tract is a series of hollow organs joined in a long, twisting tube from mouth to anus, including the mouth, esophagus, stomach, small intestine, large intestine, and anus
genitourinary	Abnormality of the genitourinary System	HP:0000119	The presence of any abnormality of the genitourinary system
endocrine	Abnormality of the endocrine system	HP:0000818	An abnormality of the endocrine system. The endocrine system is composed of glands that secrete hormones directly into the bloodstream and includes the following glands: thyroid, parathyroids, adrenals, pancreas, gonads (testes and ovaries), and pituitary. Many other organs, such as the kidney, liver, and heart, have secondary endocrine functions.
metabolism_homeostasis	Abnormality of metabolism/homeostasis	HP:0001939	Laboratory abnormality, metabolism abnormality
neoplasm	Neoplasm	HP:0002664	An organ or organ-system abnormality that consists of uncontrolled autonomous cell-proliferation which can occur in any part of the body as benign or malignant neoplasm (tumor). The World Health Organization classifies neoplasms into four main groups (i) benign neoplasm, (ii) in situ neoplasm, (iii) malignant neoplasm, and (iv) neoplasm of uncertain or unknown behavior. A malignant neoplasm is kn…
other	Other: Abnormality of the breast, Abnormality of cellular phenotype, Abnormality of the voice, Abnormality of the thoracic cavity and Constitutional symptom.	HP:0000769, HP:0025354, HP:0025354, HP:0001608, HP:0045027, HP:0025142	An abnormality of the breast. A symptom or manifestation indicating a systemic or general effect of a disease that may affect the general well-being or status of an individual. Examples include weight loss, fatigue, general weakness, shaking, chills, fever, vomiting, occupational disability, etc. This term describes any abnormality of the voice, i.e., of the sounds produced by humans by the passa…

## Sheet: ST3 NOA Genes
NOA gene symbol-Mouse	NOA gene Entrez ID- Mouse	Gene Description
4930447C04Rik	75801	RIKEN cDNA 4930447C04 gene [Source:MGI Symbol;Acc:MGI:1923051]
Acvr2a	11480	activin receptor IIA [Source:MGI Symbol;Acc:MGI:102806]
Adrm1	56436	adhesion regulating molecule 1 26S proteasome ubiquitin receptor [Source:MGI Symbol;Acc:MGI:1929289]
Aff4	93736	AF4/FMR2 family, member 4 [Source:MGI Symbol;Acc:MGI:2136171]
Agps	228061	alkylglycerone phosphate synthase [Source:MGI Symbol;Acc:MGI:2443065]
Agtpbp1	67269	ATP/GTP binding protein 1 [Source:MGI Symbol;Acc:MGI:2159437]
Ak7	78801	adenylate kinase 7 [Source:MGI Symbol;Acc:MGI:1926051]
Akap9	100986	A kinase (PRKA) anchor protein (yotiao) 9 [Source:MGI Symbol;Acc:MGI:2178217]
Apaf1	11783	apoptotic peptidase activating factor 1 [Source:MGI Symbol;Acc:MGI:1306796]
Ar	11835	androgen receptor [Source:MGI Symbol;Acc:MGI:88064]
Arid4b	94246	AT rich interactive domain 4B (RBP1-like) [Source:MGI Symbol;Acc:MGI:2137512]
Atm	11920	ataxia telangiectasia mutated [Source:MGI Symbol;Acc:MGI:107202]
Axl	26362	AXL receptor tyrosine kinase [Source:MGI Symbol;Acc:MGI:1347244]
Bax	12028	BCL2-associated X protein [Source:MGI Symbol;Acc:MGI:99702]
Bcl2l1	12048	BCL2-like 1 [Source:MGI Symbol;Acc:MGI:88139]
Bcl2l11	12125	BCL2-like 11 (apoptosis facilitator) [Source:MGI Symbol;Acc:MGI:1197519]
Bik	12124	BCL2-interacting killer [Source:MGI Symbol;Acc:MGI:1206591]
Boll	75388	boule homolog, RNA binding protein [Source:MGI Symbol;Acc:MGI:1922638]
Brca1	12189	breast cancer 1, early onset [Source:MGI Symbol;Acc:MGI:104537]
Brca2	12190	breast cancer 2, early onset [Source:MGI Symbol;Acc:MGI:109337]
Brdt	114642	bromodomain, testis-specific [Source:MGI Symbol;Acc:MGI:1891374]
Bsg	12215	basigin [Source:MGI Symbol;Acc:MGI:88208]
Btbd18	100000000	BTB (POZ) domain containing 18 [Source:MGI Symbol;Acc:MGI:3650217]
Ccdc42	276920	coiled-coil domain containing 42 [Source:MGI Symbol;Acc:MGI:3045254]
Ccdc42	276920	coiled-coil domain containing 42 [Source:MGI Symbol;Acc:MGI:3045254]
Cdk1	12534	cyclin dependent kinase 1 [Source:MGI Symbol;Acc:MGI:88351]
Cdk2	12566	cyclin dependent kinase 2 [Source:MGI Symbol;Acc:MGI:104772]
Cdk4	12567	cyclin dependent kinase 4 [Source:MGI Symbol;Acc:MGI:88357]
Cep63	28135	centrosomal protein 63 [Source:MGI Symbol;Acc:MGI:2158560]
Cfap221	226356	cilia and flagella associated protein 221 [Source:MGI Symbol;Acc:MGI:2684947]
Cib1	23991	calcium and integrin binding 1 (calmyrin) [Source:MGI Symbol;Acc:MGI:1344418]
Cks2	66197	CDC28 protein kinase regulatory subunit 2 [Source:MGI Symbol;Acc:MGI:1913447]
Clcn2	12724	chloride channel, voltage-sensitive 2 [Source:MGI Symbol;Acc:MGI:105061]
Cldn11	18417	claudin 11 [Source:MGI Symbol;Acc:MGI:106925]
Clpp	53895	caseinolytic mitochondrial matrix peptidase proteolytic subunit [Source:MGI Symbol;Acc:MGI:1858213]
Cnbd2	70873	cyclic nucleotide binding domain containing 2 [Source:MGI Symbol;Acc:MGI:1918123]
Cntd1	68107	cyclin N-terminal domain containing 1 [Source:MGI Symbol;Acc:MGI:1923965]
Cul4a	99375	cullin 4A [Source:MGI Symbol;Acc:MGI:1914487]
Dhh	13363	desert hedgehog [Source:MGI Symbol;Acc:MGI:94891]
Dicer1	192119	dicer 1, ribonuclease type III [Source:MGI Symbol;Acc:MGI:2177178]
Dmc1	13404	DNA meiotic recombinase 1 [Source:MGI Symbol;Acc:MGI:105393]
Dmrtc2	71241	doublesex and mab-3 related transcription factor like family C2 [Source:MGI Symbol;Acc:MGI:1918491]
Dnmt3a	13435	DNA methyltransferase 3A [Source:MGI Symbol;Acc:MGI:1261827]
Dnmt3b	13436	DNA methyltransferase 3B [Source:MGI Symbol;Acc:MGI:1261819]
Dnmt3l	54427	DNA (cytosine-5-)-methyltransferase 3-like [Source:MGI Symbol;Acc:MGI:1859287]
Dnmt3l	54427	DNA (cytosine-5-)-methyltransferase 3-like [Source:MGI Symbol;Acc:MGI:1859287]
Ehd1	13660	EH-domain containing 1 [Source:MGI Symbol;Acc:MGI:1341878]
Ehmt2	110147	euchromatic histone lysine N-methyltransferase 2 [Source:MGI Symbol;Acc:MGI:2148922]
Eif2s3x	26905	eukaryotic translation initiation factor 2, subunit 3, structural gene X-linked [Source:MGI Symbol;Acc:MGI:1349431]
Eif2s3x	26905	eukaryotic translation initiation factor 2, subunit 3, structural gene X-linked [Source:MGI Symbol;Acc:MGI:1349431]
Eif4g3	230861	eukaryotic translation initiation factor 4 gamma, 3 [Source:MGI Symbol;Acc:MGI:1923935]
Elavl2	15569	ELAV like RNA binding protein 1 [Source:MGI Symbol;Acc:MGI:1100887]
Etv5	104156	ets variant 5 [Source:MGI Symbol;Acc:MGI:1096867]
Fads2	56473	fatty acid desaturase 2 [Source:MGI Symbol;Acc:MGI:1930079]
Fancf	100000000	Fanconi anemia, complementation group F [Source:MGI Symbol;Acc:MGI:3689889]
Fancm	104806	Fanconi anemia, complementation group M [Source:MGI Symbol;Acc:MGI:2442306]
Fbxo43	78803	F-box protein 43 [Source:MGI Symbol;Acc:MGI:1926053]
Fkbp6	94244	FK506 binding protein 6 [Source:MGI Symbol;Acc:MGI:2137612]
Foxp3	20371	forkhead box P3 [Source:MGI Symbol;Acc:MGI:1891436]
Gal3st1	53897	galactose-3-O-sulfotransferase 1 [Source:MGI Symbol;Acc:MGI:1858277]
Gja1	14609	gap junction protein, alpha 1 [Source:MGI Symbol;Acc:MGI:95713]
Gm960	381196	predicted gene 960 [Source:MGI Symbol;Acc:MGI:2685806]
Gnpat	14712	glyceronephosphate O-acyltransferase [Source:MGI Symbol;Acc:MGI:1343460]
Golga3	269682	golgin A3 [Source:MGI Symbol;Acc:MGI:96958]
Gtf2a1	83602	general transcription factor II A, 1 [Source:MGI Symbol;Acc:MGI:1933277]
Hcn2	15166	hyperpolarization-activated, cyclic nucleotide-gated K+ 2 [Source:MGI Symbol;Acc:MGI:1298210]
Hmga1b	111241	high mobility group AT-hook 1B [Source:MGI Symbol;Acc:MGI:96161]
Hmga2	15364	high mobility group AT-hook 2 [Source:MGI Symbol;Acc:MGI:101761]
Hormad1	67981	HORMA domain containing 1 [Source:MGI Symbol;Acc:MGI:1915231]
Hormad2	75828	HORMA domain containing 2 [Source:MGI Symbol;Acc:MGI:1923078]
Hoxa10	15395	homeobox A10 [Source:MGI Symbol;Acc:MGI:96171]
Hoxa11	15396	homeobox A11 [Source:MGI Symbol;Acc:MGI:96172]
Hsf1	15499	heat shock factor 1 [Source:MGI Symbol;Acc:MGI:96238]
Hsf2	15500	heat shock factor 2 [Source:MGI Symbol;Acc:MGI:96239]
Hsp90aa1	15519	heat shock protein 90, alpha (cytosolic), class A member 1 [Source:MGI Symbol;Acc:MGI:96250]
Hspbp1	66245	HSPA (heat shock 70kDa) binding protein, cytoplasmic cochaperone 1 [Source:MGI Symbol;Acc:MGI:1913495]
Igf1r	16001	insulin-like growth factor I receptor [Source:MGI Symbol;Acc:MGI:96433]
Ikbkg	16151	inhibitor of kappaB kinase gamma [Source:MGI Symbol;Acc:MGI:1338074]
Insl6	27356	insulin-like 6 [Source:MGI Symbol;Acc:MGI:1351595]
Ip6k1	27399	inositol hexaphosphate kinase 1 [Source:MGI Symbol;Acc:MGI:1351633]
Iqcg	69707	IQ motif containing G [Source:MGI Symbol;Acc:MGI:1916957]
Kcnj6	16522	potassium inwardly-rectifying channel, subfamily J, member 6 [Source:MGI Symbol;Acc:MGI:104781]
Gm28040	280287	predicted gene, 28040 [Source:MGI Symbol;Acc:MGI:5547776]
Kiss1	280287	KiSS-1 metastasis-suppressor [Source:MGI Symbol;Acc:MGI:2663985]
Kiss1r	114229	KISS1 receptor [Source:MGI Symbol;Acc:MGI:2148793]
Kit	16590	KIT proto-oncogene receptor tyrosine kinase [Source:MGI Symbol;Acc:MGI:96677]
Kitl	17311	kit ligand [Source:MGI Symbol;Acc:MGI:96974]
Kl	16591	klotho [Source:MGI Symbol;Acc:MGI:1101771]
Lhx3	16871	LIM homeobox protein 3 [Source:MGI Symbol;Acc:MGI:102673]
Lipe	16890	lipase, hormone sensitive [Source:MGI Symbol;Acc:MGI:96790]
Lmna	16905	lamin A [Source:MGI Symbol;Acc:MGI:96794]
Lmtk2	231876	lemur tyrosine kinase 2 [Source:MGI Symbol;Acc:MGI:3036247]
Mad2l2	71890	MAD2 mitotic arrest deficient-like 2 [Source:MGI Symbol;Acc:MGI:1919140]
Map2	17756	microtubule-associated protein 2 [Source:MGI Symbol;Acc:MGI:97175]
Mcm8	66634	minichromosome maintenance 8 homologous recombination repair factor [Source:MGI Symbol;Acc:MGI:1913884]
Mcmdc2	240697	minichromosome maintenance domain containing 2 [Source:MGI Symbol;Acc:MGI:3045334]
Mei1	74369	meiotic double-stranded break formation protein 1 [Source:MGI Symbol;Acc:MGI:3028590]
Mei4	75033	meiotic double-stranded break formation protein 4 [Source:MGI Symbol;Acc:MGI:1922283]
Meig1	104362	meiosis expressed gene 1 [Source:MGI Symbol;Acc:MGI:1202878]
Meiob	75178	meiosis specific with OB domains [Source:MGI Symbol;Acc:MGI:1922428]
Meioc	268491	meiosis specific with coiled-coil domain [Source:MGI Symbol;Acc:MGI:2686410]
Memo1	76890	mediator of cell motility 1 [Source:MGI Symbol;Acc:MGI:1924140]
Mertk	17289	MER proto-oncogene tyrosine kinase [Source:MGI Symbol;Acc:MGI:96965]
Mgat2	217664	mannoside acetylglucosaminyltransferase 2 [Source:MGI Symbol;Acc:MGI:2384966]
Mlh1	17350	mutL homolog 1 [Source:MGI Symbol;Acc:MGI:101938]
Mlh3	217716	mutL homolog 3 [Source:MGI Symbol;Acc:MGI:1353455]
Morc1	17450	microrchidia 1 [Source:MGI Symbol;Acc:MGI:1316740]
Morc2a	74522	microrchidia 2A [Source:MGI Symbol;Acc:MGI:1921772]
Mov10l1	83456	Mov10 like RISC complex RNA helicase 1 [Source:MGI Symbol;Acc:MGI:1891384]
Msh4	55993	mutS homolog 4 [Source:MGI Symbol;Acc:MGI:1860077]
Msh5	17687	mutS homolog 5 [Source:MGI Symbol;Acc:MGI:1329021]
Mybl1	17864	myeloblastosis oncogene-like 1 [Source:MGI Symbol;Acc:MGI:99925]
Nanos2	378430	nanos C2HC-type zinc finger 2 [Source:MGI Symbol;Acc:MGI:2676627]
Nanos3	244551	nanos C2HC-type zinc finger 3 [Source:MGI Symbol;Acc:MGI:2675387]
Nhlh2	18072	nescient helix loop helix 2 [Source:MGI Symbol;Acc:MGI:97324]
Nkapl	66707	NFKB activating protein-like [Source:MGI Symbol;Acc:MGI:1913957]
Nme5	75533	NME/NM23 family member 5 [Source:MGI Symbol;Acc:MGI:1922783]
Nrg1	211323	neuregulin 1 [Source:MGI Symbol;Acc:MGI:96083]
Nup210l	77595	nucleoporin 210-like [Source:MGI Symbol;Acc:MGI:1924845]
Nupr1	56312	nuclear protein transcription regulator 1 [Source:MGI Symbol;Acc:MGI:1891834]
P2rx1	18436	purinergic receptor P2X, ligand-gated ion channel, 1 [Source:MGI Symbol;Acc:MGI:1098235]
Pafah1b1	18472	platelet-activating factor acetylhydrolase, isoform 1b, subunit 1 [Source:MGI Symbol;Acc:MGI:109520]
Pafah1b2	18475	platelet-activating factor acetylhydrolase, isoform 1b, subunit 2 [Source:MGI Symbol;Acc:MGI:108415]
Pafah1b3	18476	platelet-activating factor acetylhydrolase, isoform 1b, subunit 3 [Source:MGI Symbol;Acc:MGI:108414]
Paip2	67869	polyadenylate-binding protein-interacting protein 2 [Source:MGI Symbol;Acc:MGI:1915119]
Paip2b	232164	poly(A) binding protein interacting protein 2B [Source:MGI Symbol;Acc:MGI:2386865]
Pank2	74450	pantothenate kinase 2 [Source:MGI Symbol;Acc:MGI:1921700]
Patz1	56218	POZ (BTB) and AT hook containing zinc finger 1 [Source:MGI Symbol;Acc:MGI:1891832]
Pin1	23988	peptidyl-prolyl cis/trans isomerase, NIMA-interacting 1 [Source:MGI Symbol;Acc:MGI:1346036]
Piwil1	57749	piwi-like RNA-mediated gene silencing 1 [Source:MGI Symbol;Acc:MGI:1928897]
Piwil2	57746	piwi-like RNA-mediated gene silencing 2 [Source:MGI Symbol;Acc:MGI:1930036]
Pld6	194908	phospholipase D family, member 6 [Source:MGI Symbol;Acc:MGI:2687283]
Poc1a	70235	POC1 centriolar protein A [Source:MGI Symbol;Acc:MGI:1917485]
Polg	18975	polymerase (DNA directed), gamma [Source:MGI Symbol;Acc:MGI:1196389]
Ppp1cc	434233	protein phosphatase 1 catalytic subunit gamma [Source:MGI Symbol;Acc:MGI:104872]
Ppp1ccb	434233	protein phosphatase 1 catalytic subunit gamma B [Source:NCBI gene (formerly Entrezgene);Acc:434233]
Prdm1	12142	PR domain containing 1, with ZNF domain [Source:MGI Symbol;Acc:MGI:99655]
Prdm9	213389	PR domain containing 9 [Source:MGI Symbol;Acc:MGI:2384854]
Prokr2	246313	prokineticin receptor 2 [Source:MGI Symbol;Acc:MGI:2181363]
Psmc3ip	19183	proteasome (prosome, macropain) 26S subunit, ATPase 3, interacting protein [Source:MGI Symbol;Acc:MGI:1098610]
Rad21l	668929	RAD21-like (S. pombe) [Source:MGI Symbol;Acc:MGI:3652039]
Ranbp1	19385	RAN binding protein 1 [Source:MGI Symbol;Acc:MGI:96269]
Ranbp9	56705	RAN binding protein 9 [Source:MGI Symbol;Acc:MGI:1928741]
Rbm5	83486	RNA binding motif protein 5 [Source:MGI Symbol;Acc:MGI:1933204]
Rec8	56739	REC8 meiotic recombination protein [Source:MGI Symbol;Acc:MGI:1929645]
Rnf17	30054	ring finger protein 17 [Source:MGI Symbol;Acc:MGI:1353419]
Rnf212	671564	ring finger protein 212 [Source:MGI Symbol;Acc:MGI:3645767]
Rnf8	58230	ring finger protein 8 [Source:MGI Symbol;Acc:MGI:1929069]
Rxfp1	381489	relaxin/insulin-like family peptide receptor 1 [Source:MGI Symbol;Acc:MGI:2682211]
Rxfp2	140498	relaxin/insulin-like family peptide receptor 2 [Source:MGI Symbol;Acc:MGI:2153463]
Safb	224903	scaffold attachment factor B [Source:MGI Symbol;Acc:MGI:2146974]
Sbf1	77980	SET binding factor 1 [Source:MGI Symbol;Acc:MGI:1925230]
Scmh1	29871	sex comb on midleg homolog 1 [Source:MGI Symbol;Acc:MGI:1352762]
Scml2	107815	Scm polycomb group protein like 2 [Source:MGI Symbol;Acc:MGI:1340042]
Setx	269254	senataxin [Source:MGI Symbol;Acc:MGI:2443480]
Shoc1	100155	shortage in chiasmata 1 [Source:MGI Symbol;Acc:MGI:2140313]
Siah1a	20437	siah E3 ubiquitin protein ligase 1A [Source:MGI Symbol;Acc:MGI:108064]
Six5	20475	sine oculis-related homeobox 5 [Source:MGI Symbol;Acc:MGI:106220]
Slc12a2	20496	solute carrier family 12, member 2 [Source:MGI Symbol;Acc:MGI:101924]
Slc19a2	116914	solute carrier family 19 (thiamine transporter), member 2 [Source:MGI Symbol;Acc:MGI:1928761]
Slc4a2	20535	solute carrier family 4 (anion exchanger), member 2 [Source:MGI Symbol;Acc:MGI:109351]
Slx4	52864	SLX4 structure-specific endonuclease subunit homolog (S. cerevisiae) [Source:MGI Symbol;Acc:MGI:106299]
Smad4	17128	SMAD family member 4 [Source:MGI Symbol;Acc:MGI:894293]
Smc1b	140557	structural maintenance of chromosomes 1B [Source:MGI Symbol;Acc:MGI:2154049]
Sox30	214105	SRY (sex determining region Y)-box 30 [Source:MGI Symbol;Acc:MGI:1341157]
Spata22	380709	spermatogenesis associated 22 [Source:MGI Symbol;Acc:MGI:2685728]
Spo11	26972	SPO11 initiator of meiotic double stranded breaks [Source:MGI Symbol;Acc:MGI:1349669]
Stag3	50878	stromal antigen 3 [Source:MGI Symbol;Acc:MGI:1355311]
Stra8	20899	stimulated by retinoic acid gene 8 [Source:MGI Symbol;Acc:MGI:107917]
Stx2	13852	syntaxin 2 [Source:MGI Symbol;Acc:MGI:108059]
Sun1	77053	Sad1 and UNC84 domain containing 1 [Source:MGI Symbol;Acc:MGI:1924303]
Swsap1	66962	SWIM type zinc finger 7 associated protein 1 [Source:MGI Symbol;Acc:MGI:1914212]
Syce1	74075	synaptonemal complex central element protein 1 [Source:MGI Symbol;Acc:MGI:1921325]
Syce3	75459	synaptonemal complex central element protein 3 [Source:MGI Symbol;Acc:MGI:1922709]
Sycp1	20957	synaptonemal complex protein 1 [Source:MGI Symbol;Acc:MGI:105931]
Sycp2	320558	synaptonemal complex protein 2 [Source:MGI Symbol;Acc:MGI:1933281]
Sycp3	20962	synaptonemal complex protein 3 [Source:MGI Symbol;Acc:MGI:109542]
Tasp1	75812	taspase, threonine aspartase 1 [Source:MGI Symbol;Acc:MGI:1923062]
Tbpl1	237336	TATA box binding protein-like 1 [Source:MGI Symbol;Acc:MGI:1339946]
Tdrd1	83561	tudor domain containing 1 [Source:MGI Symbol;Acc:MGI:1933218]
Tdrd12	71981	tudor domain containing 12 [Source:MGI Symbol;Acc:MGI:1919231]
Tdrd6	210510	tudor domain containing 6 [Source:MGI Symbol;Acc:MGI:2679727]
Tdrd9	74691	tudor domain containing 9 [Source:MGI Symbol;Acc:MGI:1921941]
Tdrkh	72634	tudor and KH domain containing protein [Source:MGI Symbol;Acc:MGI:1919884]
Terb1	320022	telomere repeat binding bouquet formation protein 1 [Source:MGI Symbol;Acc:MGI:2443187]
Tex19.2	70956	testis expressed gene 19.2 [Source:MGI Symbol;Acc:MGI:1918206]
Theg	21830	testicular haploid expressed gene [Source:MGI Symbol;Acc:MGI:1338756]
Tmem203	227615	transmembrane protein 203 [Source:MGI Symbol;Acc:MGI:2443597]
Topaz1	671232	testis and ovary specific PAZ domain containing 1 [Source:MGI Symbol;Acc:MGI:3779933]
Tpst2	22022	protein-tyrosine sulfotransferase 2 [Source:MGI Symbol;Acc:MGI:1309516]
Tsc22d3	14605	TSC22 domain family, member 3 [Source:MGI Symbol;Acc:MGI:1196284]
Tssk1	22114	testis-specific serine kinase 1 [Source:MGI Symbol;Acc:MGI:1347557]
Tssk2	22115	testis-specific serine kinase 2 [Source:MGI Symbol;Acc:MGI:1347559]
Ift56	264134	intraflagellar transport 56 [Source:MGI Symbol;Acc:MGI:2444853]
Tyro3	22174	TYRO3 protein tyrosine kinase 3 [Source:MGI Symbol;Acc:MGI:104294]
Ube2w	66799	ubiquitin-conjugating enzyme E2W (putative) [Source:MGI Symbol;Acc:MGI:1914049]
Utp14a	72554	UTP14A small subunit processome component [Source:MGI Symbol;Acc:MGI:1919804]
Utp14a	72554	UTP14A small subunit processome component [Source:MGI Symbol;Acc:MGI:1919804]
Vrk1	22367	vaccinia related kinase 1 [Source:MGI Symbol;Acc:MGI:1261847]
Wt1	22431	WT1 transcription factor [Source:MGI Symbol;Acc:MGI:98968]
Ybx2	53422	Y box protein 2 [Source:MGI Symbol;Acc:MGI:1096372]
Ythdc1	231386	YTH domain containing 1 [Source:MGI Symbol;Acc:MGI:2443713]
Ythdc2	240255	YTH domain containing 2 [Source:MGI Symbol;Acc:MGI:2448561]
Zbtb16	235320	zinc finger and BTB domain containing 16 [Source:MGI Symbol;Acc:MGI:103222]
Zc3hc1	232679	zinc finger, C3HC type 1 [Source:MGI Symbol;Acc:MGI:1916023]
Zmynd15	574428	zinc finger, MYND-type containing 15 [Source:MGI Symbol;Acc:MGI:3603821]

## Sheet: ST4 NOA gene summary defects
mouse NOA gene	1	2	3	4	meiotic_arrest_cell_cycle_defects	DNA_damage_repair_defective	sperm_motility_defective	defective_Sertoli_cells	RNA_binding_post-transcriptional_regulation_defects	hormone_signaling	defective_germ_cells	apoptosis_defective	chromatin_epigenetic_regulation_defects
4930447C04Rik	meiotic arrest at pachytene	germ cell defective			TRUE	FALSE	FALSE	FALSE	FALSE	FALSE	TRUE	FALSE	FALSE
Acvr2a	hormone signaling disruption	defective sertoli cells			FALSE	FALSE	FALSE	TRUE	FALSE	TRUE	FALSE	FALSE	FALSE
Adrm1	hormone signaling disruption	chromatin packing disruption			FALSE	FALSE	FALSE	FALSE	FALSE	TRUE	FALSE	FALSE	TRUE
Aff4	chromatin packing disruption				FALSE	FALSE	TRUE	FALSE	FALSE	FALSE	FALSE	FALSE	TRUE
Agps	lipid disruption				FALSE	FALSE	FALSE	FALSE	FALSE	FALSE	FALSE	FALSE	FALSE
Agtpbp1	sperm motility				FALSE	FALSE	TRUE	FALSE	FALSE	FALSE	FALSE	FALSE	FALSE
Ak7	sperm motility				FALSE	FALSE	TRUE	FALSE	FALSE	FALSE	FALSE	FALSE	FALSE
Akap9	defective Sertoli cells	BTB defect	sperm motility defective		FALSE	FALSE	TRUE	TRUE	FALSE	FALSE	FALSE	FALSE	FALSE
Apaf1	apoptosis defective				FALSE	FALSE	FALSE	FALSE	FALSE	FALSE	FALSE	TRUE	FALSE
Ar	meiotic arrest at diplotene	hormone signaling disruption	defective Leydig cell steroidogenesis		TRUE	FALSE	FALSE	FALSE	FALSE	TRUE	FALSE	FALSE	FALSE
Arid4b	arrest at round spermatid	defective Sertoli cells			FALSE	FALSE	FALSE	TRUE	FALSE	FALSE	FALSE	FALSE	FALSE
Atm	germ cell defective	DNA damage repair defective			FALSE	TRUE	FALSE	FALSE	FALSE	FALSE	TRUE	FALSE	FALSE
Axl	defective Sertoli cells	defective Leydig cells	apoptosis defective		FALSE	FALSE	FALSE	TRUE	FALSE	FALSE	FALSE	TRUE	FALSE
Bax	apoptosis defective				FALSE	FALSE	FALSE	FALSE	FALSE	FALSE	FALSE	TRUE	FALSE
Bcl2l1	germ cell defective	apoptosis defective			FALSE	FALSE	FALSE	FALSE	FALSE	FALSE	TRUE	TRUE	FALSE
Bcl2l11	apoptosis defective				FALSE	FALSE	FALSE	FALSE	FALSE	FALSE	FALSE	TRUE	FALSE
Bik	apoptosis defective				FALSE	FALSE	FALSE	FALSE	FALSE	FALSE	FALSE	TRUE	FALSE
Boll	RNA binding defective				FALSE	FALSE	FALSE	FALSE	TRUE	FALSE	FALSE	FALSE	FALSE
Brca1	DNA damage repair defective				FALSE	TRUE	FALSE	FALSE	FALSE	FALSE	FALSE	FALSE	FALSE
Brca2	germ cell defective	DNA damage repair defective			FALSE	TRUE	FALSE	FALSE	FALSE	FALSE	TRUE	FALSE	FALSE
Brdt	hormone signaling disruption	chromatin packing disruption			FALSE	FALSE	FALSE	FALSE	FALSE	TRUE	FALSE	FALSE	TRUE
Bsg	meiotic arrest at metaphase	sperm motility defective			TRUE	FALSE	TRUE	FALSE	FALSE	FALSE	FALSE	FALSE	FALSE
Btbd18	meiotic arrest at pachytene	loss of piRNA	chromatin packing disruption		TRUE	FALSE	FALSE	FALSE	TRUE	FALSE	FALSE	FALSE	TRUE
Ccdc42	sperm motility	meiotic arrest at pachytene			TRUE	FALSE	TRUE	FALSE	FALSE	FALSE	FALSE	FALSE	FALSE
Ccnb1ip1	meiotic arrest at homolog disjunction	meiotic arrest at metaphase			TRUE	FALSE	FALSE	FALSE	FALSE	FALSE	FALSE	FALSE	FALSE
Cdk1	arrest at meiosis I	cell cycle defect			TRUE	FALSE	FALSE	FALSE	FALSE	FALSE	FALSE	FALSE	FALSE
Cdk2	cell cycle defect	germ cell defective			TRUE	FALSE	FALSE	FALSE	FALSE	FALSE	TRUE	FALSE	FALSE
Cdk4	cell cycle defect				TRUE	FALSE	FALSE	FALSE	FALSE	FALSE	FALSE	FALSE	FALSE
Cep63	cell cycle defect	centrosome defects in mitosis	DNA damage repair defective		TRUE	TRUE	FALSE	FALSE	FALSE	FALSE	FALSE	FALSE	FALSE
Cfap221	sperm motility defective				FALSE	FALSE	TRUE	FALSE	FALSE	FALSE	FALSE	FALSE	FALSE
Cib1	germ cell defective	apoptosis defective	cell cycle defect	sperm motility defective	TRUE	FALSE	TRUE	FALSE	FALSE	FALSE	TRUE	TRUE	FALSE
Cks2	meiotic arrest at metaphase	cell cycle defective			TRUE	FALSE	FALSE	FALSE	FALSE	FALSE	FALSE	FALSE	FALSE
Clcn2	germ cell defective	seminiferous tubule development defective	BTB defect		FALSE	FALSE	FALSE	FALSE	FALSE	FALSE	TRUE	FALSE	FALSE
Cldn11	germ cell defective	BTB defect			FALSE	FALSE	FALSE	FALSE	FALSE	FALSE	TRUE	FALSE	FALSE
Clpp	mitochondrial defects				FALSE	FALSE	FALSE	FALSE	FALSE	FALSE	FALSE	FALSE	FALSE
Cnbd2	sperm motility				FALSE	FALSE	TRUE	FALSE	FALSE	FALSE	FALSE	FALSE	FALSE
Cntd1	meiotic arrest in prophase I	meiotic arrest at homolog disjunction			TRUE	FALSE	FALSE	FALSE	FALSE	FALSE	FALSE	FALSE	FALSE
Cul4a	meiotic arrrest in prophase I	DNA damage repair defective			TRUE	TRUE	FALSE	FALSE	FALSE	FALSE	FALSE	FALSE	FALSE
Dhh	defective Sertoli cells	hormone signaling disruption			FALSE	FALSE	FALSE	TRUE	FALSE	TRUE	FALSE	FALSE	FALSE
Dicer1	defective Sertoli cells	RNA binding defective			FALSE	FALSE	FALSE	TRUE	TRUE	FALSE	FALSE	FALSE	FALSE
Dmc1	meiotic arrest in prophase I	meiotic arrest at homolog disjunction	DNA damage repair defective		TRUE	TRUE	FALSE	FALSE	FALSE	FALSE	FALSE	FALSE	FALSE
Dmrtc2	meiotic arrest in pachytene	germ cell defective			TRUE	FALSE	FALSE	FALSE	FALSE	FALSE	TRUE	FALSE	FALSE
Dnmt3a	germ cell defective	imprinting defective	methylation defects		FALSE	FALSE	FALSE	FALSE	FALSE	FALSE	FALSE	FALSE	TRUE
Dnmt3b	imprinting defective	methylation defects			FALSE	FALSE	FALSE	FALSE	FALSE	FALSE	FALSE	FALSE	TRUE
Dnmt3l	imprinting defective	methylation defects			FALSE	FALSE	FALSE	FALSE	FALSE	FALSE	FALSE	FALSE	TRUE
Ehd1	acrosome defective	sperm motility defective			FALSE	FALSE	TRUE	FALSE	FALSE	FALSE	FALSE	FALSE	FALSE
Ehmt2	methylation defects	germ cell defective			FALSE	FALSE	FALSE	FALSE	FALSE	FALSE	TRUE	FALSE	TRUE
Eif2s3y	germ cell defective				FALSE	FALSE	FALSE	FALSE	FALSE	FALSE	TRUE	FALSE	FALSE
Eif4g3	meiotic arrest in telophase	RNA binding defective			TRUE	FALSE	FALSE	FALSE	TRUE	FALSE	FALSE	FALSE	FALSE
Elavl2	RNA binding defective				FALSE	FALSE	FALSE	FALSE	TRUE	FALSE	FALSE	FALSE	FALSE
Etv5	germ cell defective	defective Sertoli cells			FALSE	FALSE	FALSE	TRUE	FALSE	FALSE	FALSE	FALSE	FALSE
Fads2	lipid disruption				FALSE	FALSE	FALSE	FALSE	FALSE	FALSE	FALSE	FALSE	FALSE
Fancf	cell cycle defect	DNA damage repair defective			TRUE	TRUE	FALSE	FALSE	FALSE	FALSE	FALSE	FALSE	FALSE
Fancm	DNA repair damage defective				FALSE	FALSE	FALSE	FALSE	FALSE	FALSE	FALSE	FALSE	FALSE
Fbxo43	meiotic arrest at diplotene	meiotic arrest at metaphase			TRUE	FALSE	FALSE	FALSE	FALSE	FALSE	FALSE	FALSE	FALSE
Fkbp6	meiotic arrest at pachytene				TRUE	FALSE	FALSE	FALSE	FALSE	FALSE	FALSE	FALSE	FALSE
Foxp3	transcription regulation	inappropriate immune response	germ cell defective		FALSE	FALSE	FALSE	FALSE	FALSE	FALSE	TRUE	FALSE	FALSE
Gal3st1	meiotic arrest at pachytene	lipid disruption			TRUE	FALSE	FALSE	FALSE	FALSE	FALSE	FALSE	FALSE	FALSE
Gja1	hormone signaling disruption	defective sertoli cells			FALSE	FALSE	FALSE	TRUE	FALSE	TRUE	FALSE	FALSE	FALSE
Gm28040	defective Sertoli cells				FALSE	FALSE	FALSE	TRUE	FALSE	FALSE	FALSE	FALSE	FALSE
Gm960	meiotic arrest at pachytene	defective sertoli cells			TRUE	FALSE	FALSE	TRUE	FALSE	FALSE	FALSE	FALSE	FALSE
Gnpat	lipid disruption				FALSE	FALSE	FALSE	FALSE	FALSE	FALSE	FALSE	FALSE	FALSE
Golga3	germ cell defective	apoptosis defective	sperm motility		FALSE	FALSE	TRUE	FALSE	FALSE	FALSE	TRUE	TRUE	FALSE
Gtf2a1	transcription regulation	RNA binding defective			FALSE	FALSE	FALSE	FALSE	TRUE	FALSE	FALSE	FALSE	FALSE
Hcn2	ion channel regulation	sperm motility defective			FALSE	FALSE	TRUE	FALSE	FALSE	FALSE	FALSE	FALSE	FALSE
Hmga1	transcription regulation	DNA binding			FALSE	FALSE	FALSE	FALSE	TRUE	FALSE	FALSE	FALSE	FALSE
Hmga2	chromatin packing disruption				FALSE	FALSE	FALSE	FALSE	FALSE	FALSE	FALSE	FALSE	TRUE
Hormad1	meiotic arrest at pachytene				TRUE	FALSE	FALSE	FALSE	FALSE	FALSE	FALSE	FALSE	FALSE
Hormad2	meiotic arrest at pachytene				TRUE	FALSE	FALSE	FALSE	FALSE	FALSE	FALSE	FALSE	FALSE
Hoxa10	hormone signaling disruption				FALSE	FALSE	FALSE	FALSE	FALSE	TRUE	FALSE	FALSE	FALSE
Hoxa11	hormone signaling disruption				FALSE	FALSE	FALSE	FALSE	FALSE	TRUE	FALSE	FALSE	FALSE
Hsf1	chromatin packing disruption				FALSE	FALSE	FALSE	FALSE	FALSE	FALSE	FALSE	FALSE	TRUE
Hsf2	chromatin packing disruption				FALSE	FALSE	FALSE	FALSE	FALSE	FALSE	FALSE	FALSE	TRUE
Hsp90aa1	apoptosis defective				FALSE	FALSE	FALSE	FALSE	FALSE	FALSE	FALSE	TRUE	FALSE
Hspbp1	apoptosis defective				FALSE	FALSE	FALSE	FALSE	FALSE	FALSE	FALSE	TRUE	FALSE
Ift56	sperm motility defective				FALSE	FALSE	TRUE	FALSE	FALSE	FALSE	FALSE	FALSE	FALSE
Igf1r	hormone signaling disruption				FALSE	FALSE	FALSE	FALSE	FALSE	TRUE	FALSE	FALSE	FALSE
Ikbkg	apoptosis defective				FALSE	FALSE	FALSE	FALSE	FALSE	FALSE	FALSE	TRUE	FALSE
Insl6	hormone signaling disruption	defective sertoli cells			FALSE	FALSE	FALSE	TRUE	FALSE	TRUE	FALSE	FALSE	FALSE
Ip6k1	sperm motility defective				FALSE	FALSE	TRUE	FALSE	FALSE	FALSE	FALSE	FALSE	FALSE
Iqcg	sperm motility defective				FALSE	FALSE	TRUE	FALSE	FALSE	FALSE	FALSE	FALSE	FALSE
Kcnj6	sperm motility defective				FALSE	FALSE	TRUE	FALSE	FALSE	FALSE	FALSE	FALSE	FALSE
Kiss1	hormone signaling disruption				FALSE	FALSE	FALSE	FALSE	FALSE	TRUE	FALSE	FALSE	FALSE
Kiss1r	hormone signaling disruption				FALSE	FALSE	FALSE	FALSE	FALSE	TRUE	FALSE	FALSE	FALSE
Kit	hormone signaling disruption				FALSE	FALSE	FALSE	FALSE	FALSE	TRUE	FALSE	FALSE	FALSE
Kitl	hormone signaling disruption	defective sertoli cells			FALSE	FALSE	FALSE	TRUE	FALSE	TRUE	FALSE	FALSE	FALSE
Kl	hormone signaling disruption	defective sertoli cells			FALSE	FALSE	FALSE	TRUE	FALSE	TRUE	FALSE	FALSE	FALSE
Lhx3	hormone signaling disruption	defective sertoli cells			FALSE	FALSE	FALSE	TRUE	FALSE	TRUE	FALSE	FALSE	FALSE
Lipe	lipid disruption				FALSE	FALSE	FALSE	FALSE	FALSE	FALSE	FALSE	FALSE	FALSE
Lmna	chromatin packing disruption				FALSE	FALSE	FALSE	FALSE	FALSE	FALSE	FALSE	FALSE	TRUE
Lmtk2	sperm motility defective				FALSE	FALSE	TRUE	FALSE	FALSE	FALSE	FALSE	FALSE	FALSE
Mad2l2	meiotic arrest at metaphase				TRUE	FALSE	FALSE	FALSE	FALSE	FALSE	FALSE	FALSE	FALSE
Map2	meiotic arrest at metaphase	cell cycle defect			TRUE	FALSE	FALSE	FALSE	FALSE	FALSE	FALSE	FALSE	FALSE
Mcm8	sperm motility defective				FALSE	FALSE	TRUE	FALSE	FALSE	FALSE	FALSE	FALSE	FALSE
Mcmdc2	cell cycle defect	apoptosis defective	cell cycle defect		TRUE	FALSE	FALSE	FALSE	FALSE	FALSE	FALSE	TRUE	FALSE
Mei1	meiotic arrest at pachytene				TRUE	FALSE	FALSE	FALSE	FALSE	FALSE	FALSE	FALSE	FALSE
Mei4	meiotic arrest at pachytene				TRUE	FALSE	FALSE	FALSE	FALSE	FALSE	FALSE	FALSE	FALSE
Meig1	sperm motility defective				FALSE	FALSE	TRUE	FALSE	FALSE	FALSE	FALSE	FALSE	FALSE
Meiob	meiotic arrest at pachytene				TRUE	FALSE	FALSE	FALSE	FALSE	FALSE	FALSE	FALSE	FALSE
Meioc	meiotic arrest at pachytene				TRUE	FALSE	FALSE	FALSE	FALSE	FALSE	FALSE	FALSE	FALSE
Memo1	germ cell defective				FALSE	FALSE	FALSE	FALSE	FALSE	FALSE	TRUE	FALSE	FALSE
Mertk	germ cell defective	apoptosis defective			FALSE	FALSE	FALSE	FALSE	FALSE	FALSE	TRUE	TRUE	FALSE
Mgat2	lipid disruption				FALSE	FALSE	FALSE	FALSE	FALSE	FALSE	FALSE	FALSE	FALSE
Mlh1	meiotic arrest at diplotene	meiotic arrest in telophase	DNA damage repair defective		TRUE	TRUE	FALSE	FALSE	FALSE	FALSE	FALSE	FALSE	FALSE
Mlh3	meiotic arrest at diplotene	meiotic arrest in telophase	DNA damage repair defective		TRUE	TRUE	FALSE	FALSE	FALSE	FALSE	FALSE	FALSE	FALSE
Morc1	chromatin packing disruption				FALSE	FALSE	FALSE	FALSE	FALSE	FALSE	FALSE	FALSE	TRUE
Morc2a	chromatin packing disruption				FALSE	FALSE	FALSE	FALSE	FALSE	FALSE	FALSE	FALSE	TRUE
Mov10l1	RNA binding defective				FALSE	FALSE	FALSE	FALSE	TRUE	FALSE	FALSE	FALSE	FALSE
Msh4	meiotic arrest at pachytene				TRUE	FALSE	FALSE	FALSE	FALSE	FALSE	FALSE	FALSE	FALSE
Msh5	meiotic arrest at pachytene				TRUE	FALSE	FALSE	FALSE	FALSE	FALSE	FALSE	FALSE	FALSE
Mybl1	meiotic arrest in prophase I				TRUE	FALSE	FALSE	FALSE	FALSE	FALSE	FALSE	FALSE	FALSE
Nanos2	germ cell defective	apoptosis defective			FALSE	FALSE	FALSE	FALSE	FALSE	FALSE	TRUE	TRUE	FALSE
Nanos3	germ cell defective	apoptosis defective			FALSE	FALSE	FALSE	FALSE	FALSE	FALSE	TRUE	TRUE	FALSE
Nhlh2	germ cell defective				FALSE	FALSE	FALSE	FALSE	FALSE	FALSE	TRUE	FALSE	FALSE
Nkapl	RNA binding defective	imprinting defective			FALSE	FALSE	FALSE	FALSE	TRUE	FALSE	FALSE	FALSE	TRUE
Nme5	germ cell defective				FALSE	FALSE	FALSE	FALSE	FALSE	FALSE	TRUE	FALSE	FALSE
Nrg1	sperm motility defective				FALSE	FALSE	TRUE	FALSE	FALSE	FALSE	FALSE	FALSE	FALSE
Nup210l	chromatin packing disruption				FALSE	FALSE	FALSE	FALSE	FALSE	FALSE	FALSE	FALSE	TRUE
Nupr1	chromatin packing disruption				FALSE	FALSE	FALSE	FALSE	FALSE	FALSE	FALSE	FALSE	TRUE
P2rx1	sperm motility defective				FALSE	FALSE	TRUE	FALSE	FALSE	FALSE	FALSE	FALSE	FALSE
Pafah1b1	apoptosis defective				FALSE	FALSE	FALSE	FALSE	FALSE	FALSE	FALSE	TRUE	FALSE
Pafah1b2	apoptosis defective				FALSE	FALSE	FALSE	FALSE	FALSE	FALSE	FALSE	TRUE	FALSE
Pafah1b3	apoptosis defective				FALSE	FALSE	FALSE	FALSE	FALSE	FALSE	FALSE	TRUE	FALSE
Paip2	RNA binding defective				FALSE	FALSE	FALSE	FALSE	TRUE	FALSE	FALSE	FALSE	FALSE
Paip2b	RNA binding defective				FALSE	FALSE	FALSE	FALSE	TRUE	FALSE	FALSE	FALSE	FALSE
Pank2	lipid disruption				FALSE	FALSE	FALSE	FALSE	FALSE	FALSE	FALSE	FALSE	FALSE
Patz1	chromatin packing disruption				FALSE	FALSE	FALSE	FALSE	FALSE	FALSE	FALSE	FALSE	TRUE
Pin1	cell cycle defect				TRUE	FALSE	FALSE	FALSE	FALSE	FALSE	FALSE	FALSE	FALSE
Piwil1	defective RNA binding				FALSE	FALSE	FALSE	FALSE	TRUE	FALSE	FALSE	FALSE	FALSE
Piwil2	defective RNA binding				FALSE	FALSE	FALSE	FALSE	TRUE	FALSE	FALSE	FALSE	FALSE
Pld6	lipid disruption				FALSE	FALSE	FALSE	FALSE	FALSE	FALSE	FALSE	FALSE	FALSE
Poc1a	RNA binding defective				FALSE	FALSE	FALSE	FALSE	TRUE	FALSE	FALSE	FALSE	FALSE
Polg	meiotic arrest at metaphase	meiotic arrest at pacytene			TRUE	FALSE	FALSE	FALSE	FALSE	FALSE	FALSE	FALSE	FALSE
Ppp1cc	sperm motility defective	meiotic arrest in metaphase			TRUE	FALSE	TRUE	FALSE	FALSE	FALSE	FALSE	FALSE	FALSE
Ppp1ccb	sperm motility defective				FALSE	FALSE	TRUE	FALSE	FALSE	FALSE	FALSE	FALSE	FALSE
Prdm1	germ cell defective				FALSE	FALSE	FALSE	FALSE	FALSE	FALSE	TRUE	FALSE	FALSE
Prdm9	meiotic arrest at homolog disjunction	DNA damage repair defective			TRUE	TRUE	FALSE	FALSE	FALSE	FALSE	FALSE	FALSE	FALSE
Prokr2	hormone signaling disruption				FALSE	FALSE	FALSE	FALSE	FALSE	TRUE	FALSE	FALSE	FALSE
Psmc3ip	meiotic arrest at metaphase				TRUE	FALSE	FALSE	FALSE	FALSE	FALSE	FALSE	FALSE	FALSE
Rad21l	meiotic arrest at pachytene				TRUE	FALSE	FALSE	FALSE	FALSE	FALSE	FALSE	FALSE	FALSE
Ranbp1	meiotic arrest in prophase I				TRUE	FALSE	FALSE	FALSE	FALSE	FALSE	FALSE	FALSE	FALSE
Ranbp9	meiotic arrest at pachytene	chromatin packing disruption			TRUE	FALSE	FALSE	FALSE	FALSE	FALSE	FALSE	FALSE	TRUE
Rbm5	RNA binding defective				FALSE	FALSE	FALSE	FALSE	TRUE	FALSE	FALSE	FALSE	FALSE
Rec8	meiotic arrest at homolog disjunction	meiotic arrest at metaphase			TRUE	FALSE	FALSE	FALSE	FALSE	FALSE	FALSE	FALSE	FALSE
Rnf17	DNA damage repair defective				FALSE	TRUE	FALSE	FALSE	FALSE	FALSE	FALSE	FALSE	FALSE
Rnf212	meiotic arrest at metaphase	DNA damage repair defective			TRUE	TRUE	FALSE	FALSE	FALSE	FALSE	FALSE	FALSE	FALSE
Rnf8	apoptosis defective	DNA damage repair defective			FALSE	TRUE	FALSE	FALSE	FALSE	FALSE	FALSE	TRUE	FALSE
Rxfp1	hormone signaling disruption				FALSE	FALSE	FALSE	FALSE	FALSE	TRUE	FALSE	FALSE	FALSE
Rxfp2	hormone signaling disruption				FALSE	FALSE	FALSE	FALSE	FALSE	TRUE	FALSE	FALSE	FALSE
Safb	chromatin packing disruption	apoptosis defective			FALSE	FALSE	FALSE	FALSE	FALSE	FALSE	FALSE	TRUE	TRUE
Sbf1	meiotic arrest in prophase I				TRUE	FALSE	FALSE	FALSE	FALSE	FALSE	FALSE	FALSE	FALSE
Scmh1	chromatin packing disruption				FALSE	FALSE	FALSE	FALSE	FALSE	FALSE	FALSE	FALSE	TRUE
Scml2	chromatin packing disruption				FALSE	FALSE	FALSE	FALSE	FALSE	FALSE	FALSE	FALSE	TRUE
Setx	methylation defects				FALSE	FALSE	FALSE	FALSE	FALSE	FALSE	FALSE	FALSE	TRUE
Shoc1	meiotic arrest at diplotene	DNA damage repair defective			TRUE	TRUE	FALSE	FALSE	FALSE	FALSE	FALSE	FALSE	FALSE
Siah1a	apoptosis defective				FALSE	FALSE	FALSE	FALSE	FALSE	FALSE	FALSE	TRUE	FALSE
Six5	germ cell defective				FALSE	FALSE	FALSE	FALSE	FALSE	FALSE	TRUE	FALSE	FALSE
Slc12a2	sperm motility defective				FALSE	FALSE	TRUE	FALSE	FALSE	FALSE	FALSE	FALSE	FALSE
Slc19a2	germ cell defective				FALSE	FALSE	FALSE	FALSE	FALSE	FALSE	TRUE	FALSE	FALSE
Slc4a2	sperm motility defective				FALSE	FALSE	TRUE	FALSE	FALSE	FALSE	FALSE	FALSE	FALSE
Slx4	DNA damage repair defective				FALSE	TRUE	FALSE	FALSE	FALSE	FALSE	FALSE	FALSE	FALSE
Smad4	germ cell defective				FALSE	FALSE	FALSE	FALSE	FALSE	FALSE	TRUE	FALSE	FALSE
Smc1b	meiotic arrest at pachytene				TRUE	FALSE	FALSE	FALSE	FALSE	FALSE	FALSE	FALSE	FALSE
Sox30	defective sertoli cells				FALSE	FALSE	FALSE	TRUE	FALSE	FALSE	FALSE	FALSE	FALSE
Spata22	sperm motility defective				FALSE	FALSE	TRUE	FALSE	FALSE	FALSE	FALSE	FALSE	FALSE
Spo11	meiotic arrest at pachytene	meiotic arrest at homolog disjunction			TRUE	FALSE	FALSE	FALSE	FALSE	FALSE	FALSE	FALSE	FALSE
Stag3	meiotic arrest at pachytene	meiotic arrest at metaphase			TRUE	FALSE	FALSE	FALSE	FALSE	FALSE	FALSE	FALSE	FALSE
Stra8	meiotic arrest in prophase I				TRUE	FALSE	FALSE	FALSE	FALSE	FALSE	FALSE	FALSE	FALSE
Stx2	sperm motility defective				FALSE	FALSE	TRUE	FALSE	FALSE	FALSE	FALSE	FALSE	FALSE
Sun1	meiotic arrest at pachytene				TRUE	FALSE	FALSE	FALSE	FALSE	FALSE	FALSE	FALSE	FALSE
Swsap1	meiotic arrest at pachytene				TRUE	FALSE	FALSE	FALSE	FALSE	FALSE	FALSE	FALSE	FALSE
Syce1	meiotic arrest at pachytene	meiotic arrest at metaphase			TRUE	FALSE	FALSE	FALSE	FALSE	FALSE	FALSE	FALSE	FALSE
Syce3	meiotic arrest at pachytene				TRUE	FALSE	FALSE	FALSE	FALSE	FALSE	FALSE	FALSE	FALSE
Sycp1	meiotic arrest at pachytene				TRUE	FALSE	FALSE	FALSE	FALSE	FALSE	FALSE	FALSE	FALSE
Sycp2	meiotic arrest at pachytene				TRUE	FALSE	FALSE	FALSE	FALSE	FALSE	FALSE	FALSE	FALSE
Sycp3	meiotic arrest at pachytene				TRUE	FALSE	FALSE	FALSE	FALSE	FALSE	FALSE	FALSE	FALSE
Tasp1	chromatin packing disruption				FALSE	FALSE	FALSE	FALSE	FALSE	FALSE	FALSE	FALSE	TRUE
Tbpl1	RNA binding defective				FALSE	FALSE	FALSE	FALSE	TRUE	FALSE	FALSE	FALSE	FALSE
Tdrd1	RNA binding defective	arrest at round spermatids			FALSE	FALSE	FALSE	FALSE	TRUE	FALSE	FALSE	FALSE	FALSE
Tdrd12	RNA binding defective				FALSE	FALSE	FALSE	FALSE	TRUE	FALSE	FALSE	FALSE	FALSE
Tdrd6	RNA binding defective	arrest at round spermatids			FALSE	FALSE	FALSE	FALSE	TRUE	FALSE	FALSE	FALSE	FALSE
Tdrd9	RNA binding defective	arrest at round spermatids			FALSE	FALSE	FALSE	FALSE	TRUE	FALSE	FALSE	FALSE	FALSE
Tdrkh	RNA binding defective				FALSE	FALSE	FALSE	FALSE	TRUE	FALSE	FALSE	FALSE	FALSE
Terb1	meiotic arrest in prophase I				TRUE	FALSE	FALSE	FALSE	FALSE	FALSE	FALSE	FALSE	FALSE
Tex19.2	germ cell defective				FALSE	FALSE	FALSE	FALSE	FALSE	FALSE	TRUE	FALSE	FALSE
Theg	sperm motility defective	acrosome defective			FALSE	FALSE	TRUE	FALSE	FALSE	FALSE	FALSE	FALSE	FALSE
Tmem203	germ cell defective				FALSE	FALSE	FALSE	FALSE	FALSE	FALSE	TRUE	FALSE	FALSE
Topaz1	chromatin packing disruption				FALSE	FALSE	FALSE	FALSE	FALSE	FALSE	FALSE	FALSE	TRUE
Tpst2	chromatin packing disruption				FALSE	FALSE	FALSE	FALSE	FALSE	FALSE	FALSE	FALSE	FALSE
Tsc22d3	apoptosis defective				FALSE	FALSE	FALSE	FALSE	FALSE	FALSE	FALSE	TRUE	FALSE
Tssk1	sperm motility defective	arrest at round spermatids			FALSE	FALSE	TRUE	FALSE	FALSE	FALSE	FALSE	FALSE	FALSE
Tssk2	sperm motility defective	arrest at round spermatids			FALSE	FALSE	TRUE	FALSE	FALSE	FALSE	FALSE	FALSE	FALSE
Tyro3	hormone signaling disruption				FALSE	FALSE	FALSE	FALSE	FALSE	TRUE	FALSE	FALSE	FALSE
Ube2w	mitochrondrial defects				FALSE	FALSE	FALSE	FALSE	FALSE	FALSE	FALSE	FALSE	FALSE
Utp14a	RNA binding defective				FALSE	FALSE	FALSE	FALSE	TRUE	FALSE	FALSE	FALSE	FALSE
Vrk1	cell cycle defects				TRUE	FALSE	FALSE	FALSE	FALSE	FALSE	FALSE	FALSE	FALSE
Wt1	hormone signaling disruption	defective sertoli cells			FALSE	FALSE	FALSE	TRUE	FALSE	TRUE	FALSE	FALSE	FALSE
Ybx2	RNA binding defective	arrest at round spermatids			FALSE	FALSE	FALSE	FALSE	TRUE	FALSE	FALSE	FALSE	FALSE
Ythdc1	RNA binding defective	germ cell defective			FALSE	FALSE	FALSE	FALSE	TRUE	FALSE	TRUE	FALSE	FALSE
Ythdc2	RNA binding defective	germ cell defective			FALSE	FALSE	FALSE	FALSE	TRUE	FALSE	TRUE	FALSE	FALSE
Zbtb16	imprinting defective				FALSE	FALSE	FALSE	FALSE	FALSE	FALSE	FALSE	FALSE	TRUE
Zc3hc1	RNA binding defective				FALSE	FALSE	FALSE	FALSE	TRUE	FALSE	FALSE	FALSE	FALSE
Zmynd15	acrosome defective				FALSE	FALSE	FALSE	FALSE	FALSE	FALSE	FALSE	FALSE	FALSE

## Sheet: ST5 NOA Genes All Species
taxonId2	name	entrezId2	description
6239	daf-4	175781	Cell surface receptor daf-4; Receptor protein serine/threonine kinase; Serine/threonine-protein kinase receptor [Source:NCBI gene;Acc:175781]
6239	rpn-13	3565888	Proteasomal ubiquitin receptor ADRM1 homolog; RPN13_C domain-containing protein [Source:NCBI gene;Acc:3565888]
6239	ads-1	175192	Alkyldihydroxyacetonephosphate synthase [Source:NCBI gene;Acc:175192]
6239	ccpp-1	172241	Cytosolic carboxypeptidase 1 [Source:NCBI gene;Acc:172241]
6239	ced-4	175643	Cell death protein 4 [Source:NCBI gene;Acc:175643]
6239	arid-1	4363100	ARID domain-containing protein [Source:NCBI gene;Acc:4363100]
6239	atm-1	3565793	Serine/threonine-protein kinase ATM [Source:NCBI gene;Acc:3565793]
6239	ced-9	3565776	Apoptosis regulator ced-9 [Source:NCBI gene;Acc:3565776]
6239	daz-1	173931	DAZ protein 1 [Source:NCBI gene;Acc:173931]
6239	brc-1	175499	Breast cancer type 1 susceptibility protein homolog [Source:NCBI gene;Acc:175499]
6239	F42A6.5	185649	BRCT domain-containing protein [Source:NCBI gene;Acc:185649]
6239	bet-1	172054	Bromodomain-containing protein bet-1 [Source:NCBI gene;Acc:172054]
6239	cdk-1	176374	Cyclin-dependent kinase 1 [Source:NCBI gene;Acc:176374]
6239	cdk-1	176374	Cyclin-dependent kinase 1 [Source:NCBI gene;Acc:176374]
6239	cdk-5	176774	Cyclin-dependent-like kinase 5 [Source:NCBI gene;Acc:176774]
6239	cdk-2	171911	Cyclin-dependent kinase 2; Protein kinase domain-containing protein [Source:NCBI gene;Acc:171911]
6239	cdk-4	181472	Cyclin-dependent kinase 4 homolog [Source:NCBI gene;Acc:181472]
6239	chpf-1	179415	Calcineurin-like EF-Hand Protein Family member [Source:NCBI gene;Acc:179415]
6239	chpf-2	186617	Calcineurin-like EF-Hand Protein Family member [Source:NCBI gene;Acc:186617]
6239	cks-1	177658	Cyclin-dependent kinases regulatory subunit [Source:NCBI gene;Acc:177658]
6239	clh-3	174187	Chloride channel protein; Chloride channel protein clh-3 [Source:NCBI gene;Acc:174187]
6239	clpp-1	174594	ATP-dependent Clp protease proteolytic subunit 1, mitochondrial [Source:NCBI gene;Acc:174594]
6239	cosa-1	175388	CrossOver Site Associated [Source:NCBI gene;Acc:175388]
6239	cul-4	174198	Cullin-4 [Source:NCBI gene;Acc:174198]
6239	grd-2	180349	GRounDhog (hedgehog-like family) [Source:NCBI gene;Acc:180349]
6239	hog-1	180851	HOG only (Hedgehog Hog domain alone) [Source:NCBI gene;Acc:180851]
6239	dcr-1	176138	Death-promoting deoxyribonuclease [Source:NCBI gene;Acc:176138]
6239	rad-51	177914	DNA repair [Source:NCBI gene;Acc:177914]
6239	dmd-5	184287	DM domain-containing protein [Source:NCBI gene;Acc:184287]
6239	dmd-3	189878	Doublesex-and mab-3-related transcription factor dmd-3 [Source:NCBI gene;Acc:189878]
6239	dmd-10	183202	DM domain-containing protein [Source:NCBI gene;Acc:183202]
6239	dmd-9	190512	DM domain-containing protein [Source:NCBI gene;Acc:190512]
6239	rme-1	179010	Receptor Mediated Endocytosis [Source:NCBI gene;Acc:179010]
6239	set-11	185242	SET (trithorax/polycomb) domain containing [Source:NCBI gene;Acc:185242]
6239	eif-2gamma	171792	Protein-synthesizing GTPase [Source:NCBI gene;Acc:171792]
6239	ifg-1	174322	MIF4G domain-containing protein [Source:NCBI gene;Acc:174322]
6239	exc-7	174506	Uncharacterized protein [Source:NCBI gene;Acc:174506]
6239	ets-9	180702	ETS domain-containing protein [Source:NCBI gene;Acc:180702]
6239	fat-3	177820	Delta(6)-fatty-acid desaturase fat-3; FA_desaturase domain-containing protein [Source:NCBI gene;Acc:177820]
6239	drh-3	172546	Dicer Related Helicase [Source:NCBI gene;Acc:172546]
6239	fkb-5	171974	Peptidylprolyl isomerase [Source:NCBI gene;Acc:171974]
6239	fkb-4	179752	Peptidylprolyl isomerase [Source:NCBI gene;Acc:179752]
6239	fkh-7	177340	Fork-head domain-containing protein [Source:NCBI gene;Acc:177340]
6239	acl-7	174916	PlsC domain-containing protein [Source:NCBI gene;Acc:174916]
6239	pqn-51	178893	Prion-like-(Q/N-rich)-domain-bearing protein [Source:NCBI gene;Acc:178893]
6239	hmg-11	173805	HMG [Source:NCBI gene;Acc:173805]
6239	htp-1	259571	HORMA domain-containing protein [Source:NCBI gene;Acc:259571]
6239	him-3	177462	HORMA domain-containing protein [Source:NCBI gene;Acc:177462]
6239	htp-2	177405	HORMA domain-containing protein [Source:NCBI gene;Acc:177405]
6239	him-3	177462	HORMA domain-containing protein [Source:NCBI gene;Acc:177462]
6239	php-3	176640	Homeobox protein php-3 [Source:NCBI gene;Acc:176640]
6239	nob-1	176641	Homeobox protein nob-1 [Source:NCBI gene;Acc:176641]
6239	hsf-1	173078	HSF_DOMAIN domain-containing protein [Source:NCBI gene;Acc:173078]
6239	hsf-1	173078	HSF_DOMAIN domain-containing protein [Source:NCBI gene;Acc:173078]
6239	hsp-90	179971	Heat shock protein 90 [Source:NCBI gene;Acc:179971]
6239	daf-2	175410	Insulin-like receptor subunit beta; Protein kinase domain-containing protein; Receptor protein-tyrosine kinase [Source:NCBI gene;Acc:175410]
6239	F30A10.3	172779	Kinase [Source:NCBI gene;Acc:172779]
6239	irk-2	191695	Inward Rectifying K (potassium) channel family [Source:NCBI gene;Acc:191695]
6239	npr-9	191320	Galanin-like G-protein coupled receptor npr-9 [Source:NCBI gene;Acc:191320]
6239	npr-24	187897	G_PROTEIN_RECEP_F1_2 domain-containing protein [Source:NCBI gene;Acc:187897]
6239	ver-3	181289	Tyrosine-protein kinase receptor ver-3 [Source:NCBI gene;Acc:181289]
6239	ver-1	175182	Protein ver-1 [Source:NCBI gene;Acc:175182]
6239	ver-4	186632	Tyrosine-protein kinase receptor ver-4 [Source:NCBI gene;Acc:186632]
6239	klo-1	177557	KLOtho (mammalian aging-associated protein) homolog [Source:NCBI gene;Acc:177557]
6239	klo-2	184000	KLOtho (mammalian aging-associated protein) homolog [Source:NCBI gene;Acc:184000]
6239	ceh-14	181012	Homeobox protein ceh-14 [Source:NCBI gene;Acc:181012]
6239	hosl-1	180737	Uncharacterized protein [Source:NCBI gene;Acc:180737]
6239	lmn-1	172687	Lamin-1 [Source:NCBI gene;Acc:172687]
6239	ptl-1	175230	Microtubule-associated protein [Source:NCBI gene;Acc:175230]
6239	mcm-2	174841	DNA helicase; DNA replication licensing factor MCM2 [Source:NCBI gene;Acc:174841]
6239	Y39A1A.9	176484	Uncharacterized protein [Source:NCBI gene;Acc:176484]
6239	memo-1	179163	None
6239	svh-2	180929	Tyrosine-protein kinase receptor svh-2 [Source:NCBI gene;Acc:180929]
6239	gly-20	179562	Alpha-1,6-mannosyl-glycoprotein 2-beta-N-acetylglucosaminyltransferase [Source:NCBI gene;Acc:179562]
6239	mlh-1	176783	DNA_mis_repair domain-containing protein [Source:NCBI gene;Acc:176783]
6239	mlh-1	176783	DNA_mis_repair domain-containing protein [Source:NCBI gene;Acc:176783]
6239	H12C20.7	179587	Uncharacterized protein [Source:NCBI gene;Acc:179587]
6239	morc-1	175711	ATPase morc-1 [Source:NCBI gene;Acc:175711]
6239	morc-1	175711	ATPase morc-1 [Source:NCBI gene;Acc:175711]
6239	eri-7	172047	Enhanced RNAI (RNA interference) [Source:NCBI gene;Acc:172047]
6239	him-14	174157	MutS protein homolog him-14 [Source:NCBI gene;Acc:174157]
6239	msh-5	178268	MutS protein homolog 5 [Source:NCBI gene;Acc:178268]
6239	snpc-4	172711	snRNA-activating protein complex subunit 4 homolog [Source:NCBI gene;Acc:172711]
6239	nos-1	191735	Nanos-type domain-containing protein [Source:NCBI gene;Acc:191735]
6239	nos-1	191735	Nanos-type domain-containing protein [Source:NCBI gene;Acc:191735]
6239	hlh-15	183427	Helix-loop-helix protein 15 [Source:NCBI gene;Acc:183427]
6239	let-504	171995	Nkap_C domain-containing protein [Source:NCBI gene;Acc:171995]
6239	R05G6.5	187622	Uncharacterized protein [Source:NCBI gene;Acc:187622]
6239	npp-12	172348	Nuclear Pore complex Protein [Source:NCBI gene;Acc:172348]
6239	lis-1	176758	Lissencephaly-1 homolog [Source:NCBI gene;Acc:176758]
6239	pnk-1	172327	PaNtothenate Kinase [Source:NCBI gene;Acc:172327]
6239	pinn-1	190941	Peptidyl-prolyl cis-trans isomerase [Source:NCBI gene;Acc:190941]
6239	prg-1	172515	Piwi-like protein [Source:NCBI gene;Acc:172515]
6239	prg-1	172515	Piwi-like protein [Source:NCBI gene;Acc:172515]
6239	polg-1	174860	Mitochondrial DNA polymerase catalytic subunit [Source:NCBI gene;Acc:174860]
6239	gsp-2	3564807	Serine/threonine-protein phosphatase PP1-beta [Source:NCBI gene;Acc:3564807]
6239	blmp-1	172917	B lymphocyte-induced maturation [Source:NCBI gene;Acc:172917]
6239	set-17	174425	Histone-lysine N-methyltransferase set-17 [Source:NCBI gene;Acc:174425]
6239	coh-1	181003	Rad21_Rec8 domain-containing protein [Source:NCBI gene;Acc:181003]
6239	npp-9	175443	Nuclear Pore complex Protein [Source:NCBI gene;Acc:175443]
6239	gid-1	173332	ubiquitin ligase complex subunit [Source:NCBI gene;Acc:173332]
6239	rbm-5	172312	RNA Binding Motif protein homolog [Source:NCBI gene;Acc:172312]
6239	scc-1	173808	Sister chromatid cohesion protein 1 [Source:NCBI gene;Acc:173808]
6239	coh-1	181003	Rad21_Rec8 domain-containing protein [Source:NCBI gene;Acc:181003]
6239	zhp-2	172637	Zip homologous protein 2 [Source:NCBI gene;Acc:172637]
6239	fshr-1	179381	G_PROTEIN_RECEP_F1_2 domain-containing protein [Source:NCBI gene;Acc:179381]
6239	fshr-1	179381	G_PROTEIN_RECEP_F1_2 domain-containing protein [Source:NCBI gene;Acc:179381]
6239	phm-2	185193	Pharyngeal muscle protein 2 [Source:NCBI gene;Acc:185193]
6239	mtm-5	180792	Myotubularin-related protein 5 [Source:NCBI gene;Acc:180792]
6239	lin-61	172467	Protein lin-61 [Source:NCBI gene;Acc:172467]
6239	mbtr-1	171624	Malignant brain tumor repeat protein 1 [Source:NCBI gene;Acc:171624]
6239	eri-7	172047	Enhanced RNAI (RNA interference) [Source:NCBI gene;Acc:172047]
6239	siah-1	177138	E3 ubiquitin-protein ligase siah-1 [Source:NCBI gene;Acc:177138]
6239	unc-39	191623	Homeobox protein unc-39 [Source:NCBI gene;Acc:191623]
6239	ceh-34	178919	Homeobox protein ceh-34 [Source:NCBI gene;Acc:178919]
6239	nkcc-1	3565648	Na-K-Cl Cotransporter homolog [Source:NCBI gene;Acc:3565648]
6239	folt-1	179544	Folate transporter 1 [Source:NCBI gene;Acc:179544]
6239	abts-1	172613	Anion exchange protein [Source:NCBI gene;Acc:172613]
6239	sma-4	175815	Dwarfin sma-4; MH2 domain-containing protein [Source:NCBI gene;Acc:175815]
6239	him-1	172116	Structural maintenance of chromosomes protein 1 [Source:NCBI gene;Acc:172116]
6239	sox-4	182547	HMG box domain-containing protein [Source:NCBI gene;Acc:182547]
6239	spo-11	191771	Meiotic recombination protein spo-11; TP6A_N domain-containing protein [Source:NCBI gene;Acc:191771]
6239	scc-3	179749	Cohesin subunit scc-3 [Source:NCBI gene;Acc:179749]
6239	unc-64	176743	Syntaxin-1A homolog [Source:NCBI gene;Acc:176743]
6239	unc-84	181480	Nuclear migration and anchoring protein unc-84 [Source:NCBI gene;Acc:181480]
6239	tasp-1	176508	TASPase homolog [Source:NCBI gene;Acc:176508]
6239	tlf-1	172676	TATA box-binding protein-like 1 [Source:NCBI gene;Acc:172676]
6239	rsd-6	172621	Tudor domain-containing protein [Source:NCBI gene;Acc:172621]
6239	rha-1	174417	ATP-dependent RNA helicase A; RNA helicase [Source:NCBI gene;Acc:174417]
6239	smgl-2	177135	Uncharacterized protein [Source:NCBI gene;Acc:177135]
6239	F52B5.3	172615	Uncharacterized protein [Source:NCBI gene;Acc:172615]
6239	T07A9.12	176867	Uncharacterized protein [Source:NCBI gene;Acc:176867]
6239	tpst-1	176684	Protein-tyrosine sulfotransferase A [Source:NCBI gene;Acc:176684]
6239	tsct-1	188577	TSC Twenty-two domain containing [Source:NCBI gene;Acc:188577]
6239	tag-344	182017	Protein kinase domain-containing protein [Source:NCBI gene;Acc:182017]
6239	C27D6.11	3564833	Protein kinase domain-containing protein [Source:NCBI gene;Acc:3564833]
6239	tag-344	182017	Protein kinase domain-containing protein [Source:NCBI gene;Acc:182017]
6239	C27D6.11	3564833	Protein kinase domain-containing protein [Source:NCBI gene;Acc:3564833]
6239	dyf-13	182970	Intraflagellar transport [Source:NCBI gene;Acc:182970]
6239	svh-2	180929	Tyrosine-protein kinase receptor svh-2 [Source:NCBI gene;Acc:180929]
6239	F11E6.8	178530	PK_Tyr_Ser-Thr domain-containing protein; Protein kinase domain-containing protein [Source:NCBI gene;Acc:178530]
6239	ubc-16	173354	Ubiquitin-conjugating enzyme E2 W [Source:NCBI gene;Acc:173354]
6239	F27C1.6	172192	Uncharacterized protein [Source:NCBI gene;Acc:172192]
6239	vrk-1	174004	Serine/threonine-protein kinase VRK1 [Source:NCBI gene;Acc:174004]
6239	cey-2	172219	CSD domain-containing protein [Source:NCBI gene;Acc:172219]
6239	cey-1	174690	CSD domain-containing protein [Source:NCBI gene;Acc:174690]
6239	F52B5.3	172615	Uncharacterized protein [Source:NCBI gene;Acc:172615]
6239	C49H3.9	177578	C3HC-type domain-containing protein [Source:NCBI gene;Acc:177578]
7227	put	41772	punt
7227	Rpn13	36545	Regulatory particle non-ATPase 13
7227	lilli	33496	lilliputian
7227	Agps	36669	Alkylglycerone phosphate synthase
7227	Nna1	32329	Nna1 carboxypeptidase
7227	CG31019	318558	None
7227	CG9541	34220	None
7227	Plp	3772382	Pericentrin-like protein
7227	Dark	36914	Death-associated APAF1-related killer
7227	htk	32877	hat-trick
7227	tefu	41839	telomere fusion
7227	bol	39049	boule
7227	fs(1)h	31722	female sterile (1) homeotic
7227	Bsg	318841	Basigin
7227	CG17564	35205	None
7227	Cdk1	34411	Cyclin-dependent kinase 1
7227	Cdk2	42453	Cyclin-dependent kinase 2
7227	Cdk4	36854	Cyclin-dependent kinase 4
7227	elm	40695	ethanol sensitive with low memory
7227	CG32812	31074	None
7227	CG14362	41695	None
7227	Cks30A	34250	Cyclin-dependent kinase subunit 30A
7227	ClC-a	41428	Chloride channel-a
7227	ClpP	34402	Caseinolytic protease proteolytic subunit
7227	CG14693	41299	None
7227	Cul4	35780	Cullin 4
7227	hh	42737	hedgehog
7227	Dcr-1	42693	Dicer-1
7227	spn-A	43577	spindle A
7227	dmrt99B	43495	doublesex-Mab related 99B
7227	Past1	41569	Putative Achaete Scute Target 1
7227	G9a	30971	G9a
7227	eIF2gamma	41843	eukaryotic translation initiation factor 2 subunit gamma
7227	eIF4G1	43839	eukaryotic translation initiation factor 4G1
7227	fne	32245	found in neurons
7227	Ets96B	42952	Ets96B
7227	CG17928	35009	None
7227	Cyt-b5-r	35008	Cytochrome b5-related
7227	Fancm	42543	Fanconi anemia group M helicase
7227	Rca1	33959	Regulator of cyclin A1
7227	shu	45360	shutdown
7227	FoxP	41182	Forkhead box P
7227	Gnpat	53586	Glyceronephosphate O-acyltransferase
7227	GCC185	41459	GRIP and coiled-coil domain containing 185 kDa
7227	TfIIA-L	43284	Transcription factor IIA L
7227	Ih	36589	I[[h]] channel
7227	Abd-B	47763	Abdominal B
7227	Hsf	37068	Heat shock factor
7227	Hsf	37068	Heat shock factor
7227	Hsp83	38389	Heat shock protein 83
7227	CG10973	39447	None
7227	InR	42549	Insulin-like receptor
7227	key	37967	kenny
7227	Ip6k	37465	Inositol hexakisphosphate kinase
7227	CG13972	43307	None
7227	Irk2	42770	Inwardly rectifying potassium channel 2
7227	Pvr	34127	PDGF- and VEGF-receptor related
7227	CG9701	39872	None
7227	Lim3	35184	Lim3
7227	Hsl	37289	Hormone-sensitive lipase
7227	Lam	33782	Lamin
7227	LamC	36615	Lamin C
7227	PolZ2	40677	DNA polymerase zeta subunit 2
7227	tau	326116	tau
7227	rec	49241	recombination-defective
7227	mei-218	3772646	meiotic 218
7227	hdm	31705	hold'em
7227	CG8031	41601	None
7227	Mgat2	43563	Mannosyl (alpha-1,6-)-glycoprotein beta-1,2-N-acetylglucosaminyltransferase
7227	Mlh1	35796	Mlh1
7227	Mlh1	35796	Mlh1
7227	Pms2	36705	Pms2
7227	armi	38427	armitage
7227	Msh6	39654	Msh6
7227	spel1	34842	spellchecker1
7227	Myb	32543	Myb oncogene-like
7227	nos	42297	nanos
7227	nos	42297	nanos
7227	HLH4C	31397	Helix loop helix protein 4C
7227	CG6066	43267	None
7227	CG15547	43661	None
7227	Krn	326198	Keren
7227	Gp210	35512	Glycoprotein 210 kDa
7227	CG6770	34621	None
7227	Lis-1	36791	Lissencephaly-1
7227	Paf-AHalpha	32529	Platelet-activating factor acetylhydrolase alpha
7227	Paf-AHalpha	32529	Platelet-activating factor acetylhydrolase alpha
7227	Paip2	41591	polyA-binding protein interacting protein 2
7227	Paip2	41591	polyA-binding protein interacting protein 2
7227	fbl	46234	fumble
7227	dod	33111	dodo
7227	aub	34524	aubergine
7227	AGO3	3355150	Argonaute 3
7227	AGO3	3355150	Argonaute 3
7227	zuc	34609	zucchini
7227	Poc1	39502	Proteome of centrioles 1
7227	PolG1	34792	DNA polymerase gamma subunit 1
7227	Pp1-13C	48531	Protein phosphatase 1 at 13C
7227	Blimp-1	38638	Blimp-1
7227	vtd	3354896	verthandi
7227	Nup358	43041	Nucleoporin 358kD
7227	RanBPM	36102	Ran-binding protein M
7227	CG4896	33305	uncharacterized protein
7227	qin	42236	qin
7227	nenya	318572	nenya
7227	Cmtr1	31355	Cap methyltransferase 1
7227	Lgr3	43098	Leucine-rich repeat-containing G protein-coupled receptor 3
7227	Lgr3	43098	Leucine-rich repeat-containing G protein-coupled receptor 3
7227	Saf-B	42958	Scaffold attachment factor B
7227	Sbf	41427	SET domain binding factor
7227	Scm	41168	Sex comb on midleg
7227	Scm	41168	Sex comb on midleg
7227	Setx	38904	Senataxin
7227	sina	39884	seven in absentia
7227	Six4	40297	Six4
7227	Ncc69	39410	sodium chloride cotransporter 69
7227	CG17036	34679	None
7227	Ae2	39147	Anion exchanger 2
7227	Med	43725	Medea
7227	SMC1	42853	Structural maintenance of chromosomes 1
7227	Sox21a	39567	Sox21a
7227	Sox14	37822	Sox box protein 14
7227	Sox21b	39569	Sox21b
7227	mei-W68	2768853	meiotic W68
7227	SA	33974	Stromalin
7227	Syx1A	42854	Syntaxin 1A
7227	koi	35594	klaroid
7227	Tasp1	39757	Taspase 1
7227	Trf2	31773	TATA box binding protein-related factor 2
7227	qin	42236	qin
7227	tud	37417	tudor
7227	spn-E	41919	spindle E
7227	papi	33401	papi
7227	Theg	42585	Testicular haploid expressed gene
7227	CG33932	338392	None
7227	Tpst	32312	Tyrosylprotein sulfotransferase
7227	bun	34665	bunched
7227	CG14305	42233	None
7227	CG14305	42233	None
7227	Ttc26	41905	Tetratricopeptide repeat domain 26
7227	CG7220	36129	None
7227	CG12301	39689	None
7227	ball	43228	ballchen
7227	yps	39377	ypsilon schachtel
7227	Ythdc1	38420	YTH domain containing 1
7227	CG8915	32715	None
7227	Smyd4-2	39414	SET and MYND domain containing, class 4, member 2
7227	Smyd4-1	35985	SET and MYND domain containing, class 4, member 1
7227	dao	34891	down and out
7227	SmydA-8	31200	SET and MYND domain containing, arthropod-specific, member 8
7227	SmydA-9	31859	SET and MYND domain containing, arthropod-specific, member 9
7227	SmydA-5	35538	SET and MYND domain containing, arthropod-specific, member 5
7227	Smyd3	44554	SET and MYND domain containing, class 3
7955	acvr2aa	553359	activin A receptor type 2Aa [Source:ZFIN;Acc:ZDB-GENE-980526-227]
7955	adrm1	796450	adhesion regulating molecule 1 [Source:NCBI gene;Acc:796450]
7955	adrm1	796450	adhesion regulating molecule 1 [Source:NCBI gene;Acc:796450]
7955	aff4	556421	AF4/FMR2 family, member 4 [Source:ZFIN;Acc:ZDB-GENE-100910-5]
7955	agps	386801	alkylglycerone phosphate synthase [Source:ZFIN;Acc:ZDB-GENE-031118-14]
7955	agtpbp1	554164	ATP/GTP binding protein 1 [Source:NCBI gene;Acc:554164]
7955	ak7b	504040	adenylate kinase 7b [Source:ZFIN;Acc:ZDB-GENE-050309-170]
7955	akap9	565037	A kinase (PRKA) anchor protein 9 [Source:ZFIN;Acc:ZDB-GENE-030131-7276]
7955	apaf1	58131	apoptotic peptidase activating factor 1 [Source:NCBI gene;Acc:58131]
7955	ar	100005148	androgen receptor [Source:ZFIN;Acc:ZDB-GENE-060131-1]
7955	ar	100005148	androgen receptor [Source:ZFIN;Acc:ZDB-GENE-060131-1]
7955	tomm20a	100537923	translocase of outer mitochondrial membrane 20 [Source:ZFIN;Acc:ZDB-GENE-040426-1976]
7955	atm	403064	ATM serine/threonine kinase [Source:ZFIN;Acc:ZDB-GENE-040809-1]
7955	baxa	58081	BCL2 associated X, apoptosis regulator a [Source:ZFIN;Acc:ZDB-GENE-000511-6]
7955	bcl2l1	114401	BCL2 like 1 [Source:ZFIN;Acc:ZDB-GENE-010730-1]
7955	bcl2l11	100190951	BCL2 like 11 [Source:ZFIN;Acc:ZDB-GENE-081008-1]
7955	dazl	58039	deleted in azoospermia-like [Source:NCBI gene;Acc:58039]
7955	brca2	566758	BRCA2 DNA repair associated [Source:ZFIN;Acc:ZDB-GENE-060510-3]
7955	brdt	333996	bromodomain, testis-specific [Source:NCBI gene;Acc:333996]
7955	bsg	337692	basigin [Source:ZFIN;Acc:ZDB-GENE-030131-9638]
7955	cfap73	100001777	cilia and flagella associated protein 73 [Source:ZFIN;Acc:ZDB-GENE-060526-194]
7955	cdk1	80973	cyclin-dependent kinase 1 [Source:ZFIN;Acc:ZDB-GENE-010320-1]
7955	cdk1	80973	cyclin-dependent kinase 1 [Source:ZFIN;Acc:ZDB-GENE-010320-1]
7955	cdk2	406715	cyclin-dependent kinase 2 [Source:ZFIN;Acc:ZDB-GENE-040426-2741]
7955	cdk4	777730	cyclin-dependent kinase 4 [Source:ZFIN;Acc:ZDB-GENE-060929-974]
7955	cep63	393574	centrosomal protein 63 [Source:NCBI gene;Acc:393574]
7955	si:ch73-222h13.1	100322372	si:ch73-222h13.1 [Source:ZFIN;Acc:ZDB-GENE-090313-144]
7955	cib1	550376	calcium and integrin binding 1 (calmyrin) [Source:ZFIN;Acc:ZDB-GENE-050417-170]
7955	cks2	561930	CDC28 protein kinase regulatory subunit 2 [Source:ZFIN;Acc:ZDB-GENE-050208-508]
7955	cks2	561930	CDC28 protein kinase regulatory subunit 2 [Source:ZFIN;Acc:ZDB-GENE-050208-508]
7955	clcn2a	100150892	chloride channel, voltage-sensitive 2a [Source:ZFIN;Acc:ZDB-GENE-070705-19]
7955	cldn11a	436897	claudin 11a [Source:ZFIN;Acc:ZDB-GENE-040718-369]
7955	clpp	553713	caseinolytic mitochondrial matrix peptidase proteolytic subunit [Source:ZFIN;Acc:ZDB-GENE-030131-7860]
7955	cntd1	100150347	cyclin N-terminal domain containing 1
7955	cul4a	394002	cullin 4A [Source:ZFIN;Acc:ZDB-GENE-040426-1357]
7955	dhh	558147	desert hedgehog signaling molecule [Source:NCBI gene;Acc:558147]
7955	dicer1	324724	dicer 1, ribonuclease type III [Source:NCBI gene;Acc:324724]
7955	dicer1	324724	dicer 1, ribonuclease type III [Source:NCBI gene;Acc:324724]
7955	dmc1	553953	DNA meiotic recombinase 1 [Source:ZFIN;Acc:ZDB-GENE-060331-93]
7955	dmc1	553953	DNA meiotic recombinase 1 [Source:ZFIN;Acc:ZDB-GENE-060331-93]
7955	dmrta2	474350	DMRT-like family A2 [Source:NCBI gene;Acc:474350]
7955	dnmt3ab	553189	DNA (cytosine-5-)-methyltransferase 3 alpha b [Source:ZFIN;Acc:ZDB-GENE-050314-3]
7955	dnmt3bb.2	30659	DNA (cytosine-5-)-methyltransferase 3 beta, duplicate b.2 [Source:ZFIN;Acc:ZDB-GENE-990712-11]
7955	dnmt3bb.2	30659	DNA (cytosine-5-)-methyltransferase 3 beta, duplicate b.2 [Source:ZFIN;Acc:ZDB-GENE-990712-11]
7955	dnmt3ba	321084	DNA (cytosine-5-)-methyltransferase 3 beta, duplicate a [Source:ZFIN;Acc:ZDB-GENE-050314-4]
7955	dnmt3bb.2	30659	DNA (cytosine-5-)-methyltransferase 3 beta, duplicate b.2 [Source:ZFIN;Acc:ZDB-GENE-990712-11]
7955	dnmt3bb.2	30659	DNA (cytosine-5-)-methyltransferase 3 beta, duplicate b.2 [Source:ZFIN;Acc:ZDB-GENE-990712-11]
7955	dnmt3ba	321084	DNA (cytosine-5-)-methyltransferase 3 beta, duplicate a [Source:ZFIN;Acc:ZDB-GENE-050314-4]
7955	dnmt3bb.3	323723	DNA (cytosine-5-)-methyltransferase beta, duplicate b.3 [Source:ZFIN;Acc:ZDB-GENE-050314-2]
7955	dnmt3bb.3	323723	DNA (cytosine-5-)-methyltransferase beta, duplicate b.3 [Source:ZFIN;Acc:ZDB-GENE-050314-2]
7955	ehd1a	405810	EH-domain containing 1a [Source:ZFIN;Acc:ZDB-GENE-040426-2518]
7955	ehmt2	569250	euchromatic histone-lysine N-methyltransferase 2 [Source:ZFIN;Acc:ZDB-GENE-010501-6]
7955	eif2s3	327341	eukaryotic translation initiation factor 2, subunit 3 gamma [Source:NCBI gene;Acc:327341]
7955	eif2s3	327341	eukaryotic translation initiation factor 2, subunit 3 gamma [Source:NCBI gene;Acc:327341]
7955	eif4g3a	566131	eukaryotic translation initiation factor 4 gamma, 3a [Source:ZFIN;Acc:ZDB-GENE-120810-2]
7955	eif4g3b	568761	eukaryotic translation initiation factor 4 gamma, 3b [Source:ZFIN;Acc:ZDB-GENE-090312-49]
7955	eif4g3b	568761	eukaryotic translation initiation factor 4 gamma, 3b [Source:ZFIN;Acc:ZDB-GENE-090312-49]
7955	elavl2	431719	ELAV like neuron-specific RNA binding protein 2 [Source:ZFIN;Acc:ZDB-GENE-040704-9]
7955	etv5a	337626	ETS variant transcription factor 5a [Source:ZFIN;Acc:ZDB-GENE-030131-9572]
7955	etv5a	337626	ETS variant transcription factor 5a [Source:ZFIN;Acc:ZDB-GENE-030131-9572]
7955	etv5a	337626	ETS variant transcription factor 5a [Source:ZFIN;Acc:ZDB-GENE-030131-9572]
7955	fads2	140615	fatty acid desaturase 2 [Source:NCBI gene;Acc:140615]
7955	fancf	692250	FA complementation group F [Source:ZFIN;Acc:ZDB-GENE-060306-3]
7955	fancm	100006685	FA complementation group M
7955	fbxo43	393403	F-box protein 43 [Source:ZFIN;Acc:ZDB-GENE-040426-1645]
7955	fkbp6	402839	FKBP prolyl isomerase 6 [Source:ZFIN;Acc:ZDB-GENE-050302-4]
7955	fkbp6	402839	FKBP prolyl isomerase 6 [Source:ZFIN;Acc:ZDB-GENE-050302-4]
7955	foxp3a	571165	forkhead box P3a [Source:ZFIN;Acc:ZDB-GENE-061116-2]
7955	foxp3b	101886699	forkhead box P3b [Source:ZFIN;Acc:ZDB-GENE-081104-332]
7955	gal3st1a	793735	galactose-3-O-sulfotransferase 1a [Source:ZFIN;Acc:ZDB-GENE-060526-375]
7955	gal3st1a	793735	galactose-3-O-sulfotransferase 1a [Source:ZFIN;Acc:ZDB-GENE-060526-375]
7955	cx43	30236	connexin 43 [Source:NCBI gene;Acc:30236]
7955	zgc:195212	100189619	zgc:195212 [Source:ZFIN;Acc:ZDB-GENE-081022-196]
7955	gnpat	572335	glyceronephosphate O-acyltransferase [Source:ZFIN;Acc:ZDB-GENE-040618-4]
7955	golga3	570879	golgin A3 [Source:ZFIN;Acc:ZDB-GENE-060526-252]
7955	gtf2a1	323974	general transcription factor IIA, 1 [Source:ZFIN;Acc:ZDB-GENE-030131-2694]
7955	hcn2b	557285	hyperpolarization activated cyclic nucleotide-gated potassium channel 2b [Source:ZFIN;Acc:ZDB-GENE-030131-8228]
7955	hmga1a	406447	high mobility group AT-hook 1a [Source:ZFIN;Acc:ZDB-GENE-010502-1]
7955	hmga1a	406447	high mobility group AT-hook 1a [Source:ZFIN;Acc:ZDB-GENE-010502-1]
7955	hmga1b	768130	high mobility group AT-hook 1b [Source:ZFIN;Acc:ZDB-GENE-061013-204]
7955	hmga2	324428	high mobility group AT-hook 2 [Source:ZFIN;Acc:ZDB-GENE-030131-3148]
7955	hormad1	436630	HORMA domain containing 1 [Source:NCBI gene;Acc:436630]
7955	hormad1	436630	HORMA domain containing 1 [Source:NCBI gene;Acc:436630]
7955	hoxa10b	30391	homeobox A10b [Source:NCBI gene;Acc:30391]
7955	hoxa11b	30382	homeobox A11b [Source:NCBI gene;Acc:30382]
7955	hsf1	58123	heat shock transcription factor 1 [Source:ZFIN;Acc:ZDB-GENE-000616-16]
7955	hsf2	140427	heat shock transcription factor 2 [Source:ZFIN;Acc:ZDB-GENE-011128-1]
7955	hsp90aa1.2	565155	heat shock protein 90, alpha (cytosolic), class A member 1, tandem duplicate 2 [Source:ZFIN;Acc:ZDB-GENE-031001-3]
7955	hspbp1	338155	HSPA (heat shock 70kDa) binding protein, cytoplasmic cochaperone 1 [Source:ZFIN;Acc:ZDB-GENE-030219-55]
7955	igf1ra	245701	insulin-like growth factor 1a receptor [Source:ZFIN;Acc:ZDB-GENE-020503-1]
7955	igf1ra	245701	insulin-like growth factor 1a receptor [Source:ZFIN;Acc:ZDB-GENE-020503-1]
7955	igf1ra	245701	insulin-like growth factor 1a receptor [Source:ZFIN;Acc:ZDB-GENE-020503-1]
7955	ikbkg	541530	inhibitor of nuclear factor kappa B kinase regulatory subunit gamma [Source:ZFIN;Acc:ZDB-GENE-050327-68]
7955	ip6k1	564478	inositol hexakisphosphate kinase 1 [Source:ZFIN;Acc:ZDB-GENE-110317-2]
7955	iqcg	100322600	IQ motif containing G [Source:NCBI gene;Acc:100322600]
7955	KCNJ6	569498	potassium inwardly rectifying channel subfamily J member 6 [Source:NCBI gene;Acc:569498]
7955	kiss1	100134982	KiSS-1 metastasis suppressor [Source:ZFIN;Acc:ZDB-GENE-080128-1]
7955	kiss1rb	100002715	KISS1 receptor b [Source:ZFIN;Acc:ZDB-GENE-060526-54]
7955	kita	30256	KIT proto-oncogene, receptor tyrosine kinase a [Source:NCBI gene;Acc:30256]
7955	kitlga	553179	kit ligand a [Source:ZFIN;Acc:ZDB-GENE-070424-1]
7955	kl	562316	klotho [Source:ZFIN;Acc:ZDB-GENE-110221-1]
7955	lhb	402917	luteinizing hormone subunit beta [Source:ZFIN;Acc:ZDB-GENE-040806-2]
7955	lhx3	30455	LIM homeobox 3
7955	lipeb	557893	lipase, hormone-sensitive b [Source:ZFIN;Acc:ZDB-GENE-100921-71]
7955	lmna	195815	lamin A [Source:ZFIN;Acc:ZDB-GENE-020424-3]
7955	lmtk2	564666	lemur tyrosine kinase 2 [Source:ZFIN;Acc:ZDB-GENE-100812-11]
7955	mad2l2	550258	mitotic arrest deficient 2 like 2 [Source:NCBI gene;Acc:550258]
7955	map2	450004	microtubule-associated protein 2
7955	mcm8	100333576	minichromosome maintenance 8 homologous recombination repair factor [Source:ZFIN;Acc:ZDB-GENE-120927-1]
7955	MCMDC2	100150056	minichromosome maintenance domain containing 2 [Source:NCBI gene;Acc:100150056]
7955	mei4	568897	meiosis-specific, MEI4 homolog (S. cerevisiae) [Source:NCBI gene;Acc:568897]
7955	meig1	541343	meiosis/spermiogenesis associated 1 [Source:NCBI gene;Acc:541343]
7955	meig1	541343	meiosis/spermiogenesis associated 1 [Source:NCBI gene;Acc:541343]
7955	meig1	541343	meiosis/spermiogenesis associated 1 [Source:NCBI gene;Acc:541343]
7955	msrb1b	101882335	methionine sulfoxide reductase B1b [Source:ZFIN;Acc:ZDB-GENE-040912-88]
7955	BX571974.1	101882335	meiosis specific with OB-fold [Source:NCBI gene;Acc:101882335]
7955	moto	100538154	minamoto [Source:ZFIN;Acc:ZDB-GENE-070117-1657]
7955	memo1	327360	mediator of cell motility 1 [Source:NCBI gene;Acc:327360]
7955	mertka	100322133	c-mer proto-oncogene tyrosine kinase a [Source:ZFIN;Acc:ZDB-GENE-081107-1]
7955	mgat2	100000478	alpha-1,6-mannosyl-glycoprotein 2-beta-N-acetylglucosaminyltransferase [Source:ZFIN;Acc:ZDB-GENE-070410-54]
7955	mlh1	393632	mutL homolog 1, colon cancer, nonpolyposis type 2 (E. coli) [Source:ZFIN;Acc:ZDB-GENE-040426-1600]
7955	mlh3	568323	mutL homolog 3 (E. coli) [Source:ZFIN;Acc:ZDB-GENE-060810-45]
7955	morc2	445488	MORC family CW-type zinc finger 2 [Source:ZFIN;Acc:ZDB-GENE-040822-40]
7955	morc2	445488	MORC family CW-type zinc finger 2 [Source:ZFIN;Acc:ZDB-GENE-040822-40]
7955	mov10l1	768184	Mov10 like RNA helicase 1
7955	msh4	559917	mutS homolog 4 [Source:ZFIN;Acc:ZDB-GENE-131121-643]
7955	msh5	570030	mutS homolog 5 [Source:ZFIN;Acc:ZDB-GENE-131127-632]
7955	mybl1	558540	v-myb avian myeloblastosis viral oncogene homolog-like 1 [Source:ZFIN;Acc:ZDB-GENE-041111-281]
7955	nanos3	140631	nanos homolog 3 [Source:ZFIN;Acc:ZDB-GENE-011221-1]
7955	nanos1	322903	nanos homolog 1 [Source:NCBI gene;Acc:322903]
7955	nanos3	140631	nanos homolog 3 [Source:ZFIN;Acc:ZDB-GENE-011221-1]
7955	nhlh2	402968	nescient helix loop helix 2 [Source:ZFIN;Acc:ZDB-GENE-040426-1809]
7955	nkap	336120	NFKB activating protein [Source:ZFIN;Acc:ZDB-GENE-030131-8064]
7955	nkap	336120	NFKB activating protein [Source:ZFIN;Acc:ZDB-GENE-030131-8064]
7955	nme5	436789	NME/NM23 family member 5 [Source:ZFIN;Acc:ZDB-GENE-040718-221]
7955	nrg1	796461	neuregulin 1 [Source:ZFIN;Acc:ZDB-GENE-050302-113]
7955	nup210	570945	nucleoporin 210 [Source:ZFIN;Acc:ZDB-GENE-050208-132]
7955	nupr1b	799637	nuclear protein 1b [Source:ZFIN;Acc:ZDB-GENE-030131-4653]
7955	nupr1b	799637	nuclear protein 1b [Source:ZFIN;Acc:ZDB-GENE-030131-4653]
7955	p2rx1	387296	purinergic receptor P2X, ligand-gated ion channel, 1 [Source:ZFIN;Acc:ZDB-GENE-030319-1]
7955	p2rx1	387296	purinergic receptor P2X, ligand-gated ion channel, 1 [Source:ZFIN;Acc:ZDB-GENE-030319-1]
7955	pafah1b1a	394246	platelet-activating factor acetylhydrolase 1b, regulatory subunit 1a [Source:NCBI gene;Acc:394246]
7955	pafah1b2	567170	platelet-activating factor acetylhydrolase 1b, catalytic subunit 2 [Source:ZFIN;Acc:ZDB-GENE-060526-43]
7955	pafah1b2	567170	platelet-activating factor acetylhydrolase 1b, catalytic subunit 2 [Source:ZFIN;Acc:ZDB-GENE-060526-43]
7955	pafah1b3	394033	platelet-activating factor acetylhydrolase, isoform Ib, gamma subunit [Source:ZFIN;Acc:ZDB-GENE-040426-1026]
7955	pafah1b3	394033	platelet-activating factor acetylhydrolase, isoform Ib, gamma subunit [Source:ZFIN;Acc:ZDB-GENE-040426-1026]
7955	paip2b	393739	poly(A) binding protein interacting protein 2B [Source:ZFIN;Acc:ZDB-GENE-040426-1736]
7955	pank2	570866	pantothenate kinase 2 [Source:ZFIN;Acc:ZDB-GENE-070112-1952]
7955	patz1	560290	POZ/BTB and AT hook containing zinc finger 1 [Source:ZFIN;Acc:ZDB-GENE-111223-4]
7955	pin1	393721	peptidylprolyl cis/trans isomerase, NIMA-interacting 1 [Source:ZFIN;Acc:ZDB-GENE-040426-1714]
7955	piwil1	368200	piwi-like RNA-mediated gene silencing 1 [Source:NCBI gene;Acc:368200]
7955	piwil2	572134	piwi-like RNA-mediated gene silencing 2 [Source:NCBI gene;Acc:572134]
7955	pld6	567338	phospholipase D family, member 6 [Source:NCBI gene;Acc:567338]
7955	poc1a	406322	POC1 centriolar protein A
7955	polg	100150924	polymerase (DNA directed), gamma [Source:ZFIN;Acc:ZDB-GENE-060303-1]
7955	ENSDARG00000099226	571753	protein phosphatase 1, catalytic subunit, gamma isozyme [Source:NCBI gene;Acc:571753]
7955	prdm1a	323473	PR domain containing 1a, with ZNF domain [Source:ZFIN;Acc:ZDB-GENE-030131-2193]
7955	prdm9	393876	PR domain containing 9 [Source:NCBI gene;Acc:393876]
7955	prdm9	393876	PR domain containing 9 [Source:NCBI gene;Acc:393876]
7955	prokr1b	798231	prokineticin receptor 1b [Source:ZFIN;Acc:ZDB-GENE-081113-2]
7955	psmc3ip	415214	PSMC3 interacting protein [Source:ZFIN;Acc:ZDB-GENE-040625-125]
7955	rad21l1	571082	RAD21 cohesin complex component like 1 [Source:ZFIN;Acc:ZDB-GENE-061103-505]
7955	ranbp1	337046	RAN binding protein 1 [Source:ZFIN;Acc:ZDB-GENE-040426-2548]
7955	ranbp9	558976	RAN binding protein 9 [Source:NCBI gene;Acc:558976]
7955	rbm5	324302	RNA binding motif protein 5 [Source:ZFIN;Acc:ZDB-GENE-030131-3022]
7955	rec8b	678633	REC8 meiotic recombination protein b [Source:ZFIN;Acc:ZDB-GENE-060421-4898]
7955	rnf17	334519	ring finger protein 17 [Source:ZFIN;Acc:ZDB-GENE-030131-6451]
7955	rnf17	334519	ring finger protein 17 [Source:ZFIN;Acc:ZDB-GENE-030131-6451]
7955	rnf212	100534793	ring finger protein 212
7955	rnf8	404050	ring finger protein 8, E3 ubiquitin protein ligase [Source:NCBI gene;Acc:404050]
7955	rxfp1	100498669	relaxin family peptide receptor 1 [Source:ZFIN;Acc:ZDB-GENE-110125-1]
7955	rxfp2a	792884	relaxin family peptide receptor 2a [Source:ZFIN;Acc:ZDB-GENE-040426-1225]
7955	rxfp2a	792884	relaxin family peptide receptor 2a [Source:ZFIN;Acc:ZDB-GENE-040426-1225]
7955	safb	321979	scaffold attachment factor B [Source:ZFIN;Acc:ZDB-GENE-030131-698]
7955	sbf1	568277	SET binding factor 1 [Source:ZFIN;Acc:ZDB-GENE-040718-139]
7955	sbf1	568277	SET binding factor 1 [Source:ZFIN;Acc:ZDB-GENE-040718-139]
7955	scml2	559561	Scm polycomb group protein like 2 [Source:ZFIN;Acc:ZDB-GENE-130530-546]
7955	scmh1	100037329	Scm polycomb group protein homolog 1 [Source:ZFIN;Acc:ZDB-GENE-070410-82]
7955	scmh1	100037329	Scm polycomb group protein homolog 1 [Source:ZFIN;Acc:ZDB-GENE-070410-82]
7955	scml2	559561	Scm polycomb group protein like 2 [Source:ZFIN;Acc:ZDB-GENE-130530-546]
7955	setx	562474	senataxin [Source:ZFIN;Acc:ZDB-GENE-070402-1]
7955	siah1	80955	siah E3 ubiquitin protein ligase 1 [Source:NCBI gene;Acc:80955]
7955	six5	65235	SIX homeobox 5 [Source:ZFIN;Acc:ZDB-GENE-010201-3]
7955	slc12a2	415170	solute carrier family 12 member 2 [Source:ZFIN;Acc:ZDB-GENE-040625-53]
7955	slc19a2	569085	solute carrier family 19 member 2 [Source:ZFIN;Acc:ZDB-GENE-110411-262]
7955	slc4a2a	566075	solute carrier family 4 member 2a [Source:ZFIN;Acc:ZDB-GENE-051101-2]
7955	slx4	100538153	SLX4 structure-specific endonuclease subunit homolog (S. cerevisiae) [Source:ZFIN;Acc:ZDB-GENE-050208-359]
7955	smad4a	559111	SMAD family member 4a [Source:ZFIN;Acc:ZDB-GENE-990603-8]
7955	smc1b	797354	structural maintenance of chromosomes 1B [Source:ZFIN;Acc:ZDB-GENE-091217-1]
7955	spo11	402982	SPO11 initiator of meiotic double stranded breaks [Source:ZFIN;Acc:ZDB-GENE-040426-1900]
7955	stag2b	560751	stromal antigen 2b [Source:ZFIN;Acc:ZDB-GENE-030131-2785]
7955	stag2b	560751	stromal antigen 2b [Source:ZFIN;Acc:ZDB-GENE-030131-2785]
7955	stx2b	100536636	syntaxin 2b [Source:ZFIN;Acc:ZDB-GENE-091204-424]
7955	sun1	553188	Sad1 and UNC84 domain containing 1 [Source:ZFIN;Acc:ZDB-GENE-050522-551]
7955	swsap1	100329809	SWIM-type zinc finger 7 associated protein 1 [Source:ZFIN;Acc:ZDB-GENE-071116-2]
7955	si:ch211-199g17.9	108180085	si:ch211-199g17.9 [Source:ZFIN;Acc:ZDB-GENE-120214-17]
7955	zgc:194246	100005931	zgc:194246 [Source:ZFIN;Acc:ZDB-GENE-081022-85]
7955	zgc:194246	100005931	zgc:194246 [Source:ZFIN;Acc:ZDB-GENE-081022-85]
7955	zgc:194246	100005931	zgc:194246 [Source:ZFIN;Acc:ZDB-GENE-081022-85]
7955	sycp1	402797	synaptonemal complex protein 1 [Source:ZFIN;Acc:ZDB-GENE-040910-6]
7955	sycp2l	100149910	synaptonemal complex protein 2-like
7955	sycp3	678602	synaptonemal complex protein 3 [Source:ZFIN;Acc:ZDB-GENE-040910-2]
7955	tasp1	566980	taspase, threonine aspartase, 1 [Source:ZFIN;Acc:ZDB-GENE-070424-242]
7955	tbpl1	403035	TBP-like 1 [Source:NCBI gene;Acc:403035]
7955	tdrd1	553522	tudor domain containing 1 [Source:NCBI gene;Acc:553522]
7955	tdrd1	553522	tudor domain containing 1 [Source:NCBI gene;Acc:553522]
7955	tdrd12	100334979	tudor domain containing 12 [Source:ZFIN;Acc:ZDB-GENE-121214-348]
7955	tdrd6	565665	tudor domain containing 6 [Source:ZFIN;Acc:ZDB-GENE-041001-210]
7955	tdrd9	553222	tudor domain containing 9 [Source:NCBI gene;Acc:553222]
7955	tdrkh	541541	tudor and KH domain containing [Source:ZFIN;Acc:ZDB-GENE-050327-81]
7955	tdrkh	541541	tudor and KH domain containing [Source:ZFIN;Acc:ZDB-GENE-050327-81]
7955	terb1	559140	telomere repeat binding bouquet formation protein 1 [Source:NCBI gene;Acc:559140]
7955	theg	561308	theg spermatid protein [Source:ZFIN;Acc:ZDB-GENE-070912-59]
7955	tmem203	436792	transmembrane protein 203 [Source:ZFIN;Acc:ZDB-GENE-040718-225]
7955	topaz1	101883830	testis and ovary specific PAZ domain containing 1 [Source:ZFIN;Acc:ZDB-GENE-130117-1]
7955	tpst2	393391	tyrosylprotein sulfotransferase 2 [Source:ZFIN;Acc:ZDB-GENE-040426-1400]
7955	zgc:64189	393541	zgc:64189 [Source:ZFIN;Acc:ZDB-GENE-040426-1397]
7955	tsc22d3	393541	TSC22 domain family, member 3 [Source:ZFIN;Acc:ZDB-GENE-040426-1433]
7955	TSC22D3	393541	si:ch211-220e11.3 [Source:ZFIN;Acc:ZDB-GENE-160114-28]
7955	tsc22d3	393541	TSC22 domain family, member 3 [Source:ZFIN;Acc:ZDB-GENE-040426-1433]
7955	ttc26	494074	tetratricopeptide repeat domain 26 [Source:NCBI gene;Acc:494074]
7955	ttc26	494074	tetratricopeptide repeat domain 26 [Source:NCBI gene;Acc:494074]
7955	tyro3	30709	TYRO3 protein tyrosine kinase [Source:NCBI gene;Acc:30709]
7955	flj11011l	692325	ubiquitin conjugating enzyme E2 W [Source:HGNC Symbol;Acc:HGNC:25616]
7955	flj11011l	692325	hypothetical protein FLJ11011-like (H. sapiens) [Source:NCBI gene;Acc:692325]
7955	UTP14C	553498	si:dkey-251i10.3 [Source:ZFIN;Acc:ZDB-GENE-060526-271]
7955	vrk1	406694	VRK serine/threonine kinase 1 [Source:NCBI gene;Acc:406694]
7955	wt1a	30245	WT1 transcription factor a [Source:ZFIN;Acc:ZDB-GENE-980526-558]
7955	ybx1	795398	Y box binding protein 1 [Source:ZFIN;Acc:ZDB-GENE-000629-3]
7955	ythdc1	492769	YTH domain containing 1 [Source:ZFIN;Acc:ZDB-GENE-041114-114]
7955	ythdc1	492769	YTH domain containing 1 [Source:ZFIN;Acc:ZDB-GENE-041114-114]
7955	zbtb16a	323269	zinc finger and BTB domain containing 16a [Source:NCBI gene;Acc:323269]
7955	zc3hc1	560141	zinc finger, C3HC-type containing 1 [Source:ZFIN;Acc:ZDB-GENE-061013-94]
10090	4930447C04Rik	75801	RIKEN cDNA 4930447C04 gene [Source:MGI Symbol;Acc:MGI:1923051]
10090	Acvr2a	11480	activin receptor IIA [Source:MGI Symbol;Acc:MGI:102806]
10090	Adrm1	56436	adhesion regulating molecule 1 26S proteasome ubiquitin receptor [Source:MGI Symbol;Acc:MGI:1929289]
10090	Aff4	93736	AF4/FMR2 family, member 4 [Source:MGI Symbol;Acc:MGI:2136171]
10090	Agps	228061	alkylglycerone phosphate synthase [Source:MGI Symbol;Acc:MGI:2443065]
10090	Agtpbp1	67269	ATP/GTP binding protein 1 [Source:MGI Symbol;Acc:MGI:2159437]
10090	Ak7	78801	adenylate kinase 7 [Source:MGI Symbol;Acc:MGI:1926051]
10090	Akap9	100986	A kinase (PRKA) anchor protein (yotiao) 9 [Source:MGI Symbol;Acc:MGI:2178217]
10090	Apaf1	11783	apoptotic peptidase activating factor 1 [Source:MGI Symbol;Acc:MGI:1306796]
10090	Ar	11835	androgen receptor [Source:MGI Symbol;Acc:MGI:88064]
10090	Arid4b	94246	AT rich interactive domain 4B (RBP1-like) [Source:MGI Symbol;Acc:MGI:2137512]
10090	Atm	11920	ataxia telangiectasia mutated [Source:MGI Symbol;Acc:MGI:107202]
10090	Axl	26362	AXL receptor tyrosine kinase [Source:MGI Symbol;Acc:MGI:1347244]
10090	Bax	12028	BCL2-associated X protein [Source:MGI Symbol;Acc:MGI:99702]
10090	Bcl2l1	12048	BCL2-like 1 [Source:MGI Symbol;Acc:MGI:88139]
10090	Bcl2l11	12125	BCL2-like 11 (apoptosis facilitator) [Source:MGI Symbol;Acc:MGI:1197519]
10090	Bik	12124	BCL2-interacting killer [Source:MGI Symbol;Acc:MGI:1206591]
10090	Boll	75388	boule homolog, RNA binding protein [Source:MGI Symbol;Acc:MGI:1922638]
10090	Brca1	12189	breast cancer 1, early onset [Source:MGI Symbol;Acc:MGI:104537]
10090	Brca2	12190	breast cancer 2, early onset [Source:MGI Symbol;Acc:MGI:109337]
10090	Brdt	114642	bromodomain, testis-specific [Source:MGI Symbol;Acc:MGI:1891374]
10090	Bsg	12215	basigin [Source:MGI Symbol;Acc:MGI:88208]
10090	Btbd18	100270744	BTB (POZ) domain containing 18 [Source:MGI Symbol;Acc:MGI:3650217]
10090	Ccdc42	276920	coiled-coil domain containing 42 [Source:MGI Symbol;Acc:MGI:3045254]
10090	Ccdc42	276920	coiled-coil domain containing 42 [Source:MGI Symbol;Acc:MGI:3045254]
10090	Cdk1	12534	cyclin dependent kinase 1 [Source:MGI Symbol;Acc:MGI:88351]
10090	Cdk2	12566	cyclin dependent kinase 2 [Source:MGI Symbol;Acc:MGI:104772]
10090	Cdk4	12567	cyclin dependent kinase 4 [Source:MGI Symbol;Acc:MGI:88357]
10090	Cep63	28135	centrosomal protein 63 [Source:MGI Symbol;Acc:MGI:2158560]
10090	Cfap221	226356	cilia and flagella associated protein 221 [Source:MGI Symbol;Acc:MGI:2684947]
10090	Cib1	23991	calcium and integrin binding 1 (calmyrin) [Source:MGI Symbol;Acc:MGI:1344418]
10090	Cks2	66197	CDC28 protein kinase regulatory subunit 2 [Source:MGI Symbol;Acc:MGI:1913447]
10090	Clcn2	12724	chloride channel, voltage-sensitive 2 [Source:MGI Symbol;Acc:MGI:105061]
10090	Cldn11	18417	claudin 11 [Source:MGI Symbol;Acc:MGI:106925]
10090	Clpp	53895	caseinolytic mitochondrial matrix peptidase proteolytic subunit [Source:MGI Symbol;Acc:MGI:1858213]
10090	Cnbd2	70873	cyclic nucleotide binding domain containing 2 [Source:MGI Symbol;Acc:MGI:1918123]
10090	Cntd1	68107	cyclin N-terminal domain containing 1 [Source:MGI Symbol;Acc:MGI:1923965]
10090	Cul4a	99375	cullin 4A [Source:MGI Symbol;Acc:MGI:1914487]
10090	Dhh	13363	desert hedgehog [Source:MGI Symbol;Acc:MGI:94891]
10090	Dicer1	192119	dicer 1, ribonuclease type III [Source:MGI Symbol;Acc:MGI:2177178]
10090	Dmc1	13404	DNA meiotic recombinase 1 [Source:MGI Symbol;Acc:MGI:105393]
10090	Dmrtc2	71241	doublesex and mab-3 related transcription factor like family C2 [Source:MGI Symbol;Acc:MGI:1918491]
10090	Dnmt3a	13435	DNA methyltransferase 3A [Source:MGI Symbol;Acc:MGI:1261827]
10090	Dnmt3b	13436	DNA methyltransferase 3B [Source:MGI Symbol;Acc:MGI:1261819]
10090	Dnmt3l	54427	DNA (cytosine-5-)-methyltransferase 3-like [Source:MGI Symbol;Acc:MGI:1859287]
10090	Dnmt3l	54427	DNA (cytosine-5-)-methyltransferase 3-like [Source:MGI Symbol;Acc:MGI:1859287]
10090	Ehd1	13660	EH-domain containing 1 [Source:MGI Symbol;Acc:MGI:1341878]
10090	Ehmt2	110147	euchromatic histone lysine N-methyltransferase 2 [Source:MGI Symbol;Acc:MGI:2148922]
10090	Eif2s3x	26905	eukaryotic translation initiation factor 2, subunit 3, structural gene X-linked [Source:MGI Symbol;Acc:MGI:1349431]
10090	Eif2s3x	26905	eukaryotic translation initiation factor 2, subunit 3, structural gene X-linked [Source:MGI Symbol;Acc:MGI:1349431]
10090	Eif4g3	230861	eukaryotic translation initiation factor 4 gamma, 3 [Source:MGI Symbol;Acc:MGI:1923935]
10090	Elavl2	15569	ELAV like RNA binding protein 1 [Source:MGI Symbol;Acc:MGI:1100887]
10090	Etv5	104156	ets variant 5 [Source:MGI Symbol;Acc:MGI:1096867]
10090	Fads2	56473	fatty acid desaturase 2 [Source:MGI Symbol;Acc:MGI:1930079]
10090	Fancf	100040608	Fanconi anemia, complementation group F [Source:MGI Symbol;Acc:MGI:3689889]
10090	Fancm	104806	Fanconi anemia, complementation group M [Source:MGI Symbol;Acc:MGI:2442306]
10090	Fbxo43	78803	F-box protein 43 [Source:MGI Symbol;Acc:MGI:1926053]
10090	Fkbp6	94244	FK506 binding protein 6 [Source:MGI Symbol;Acc:MGI:2137612]
10090	Foxp3	20371	forkhead box P3 [Source:MGI Symbol;Acc:MGI:1891436]
10090	Gal3st1	53897	galactose-3-O-sulfotransferase 1 [Source:MGI Symbol;Acc:MGI:1858277]
10090	Gja1	14609	gap junction protein, alpha 1 [Source:MGI Symbol;Acc:MGI:95713]
10090	Gm960	381196	predicted gene 960 [Source:MGI Symbol;Acc:MGI:2685806]
10090	Gnpat	14712	glyceronephosphate O-acyltransferase [Source:MGI Symbol;Acc:MGI:1343460]
10090	Golga3	269682	golgin A3 [Source:MGI Symbol;Acc:MGI:96958]
10090	Gtf2a1	83602	general transcription factor II A, 1 [Source:MGI Symbol;Acc:MGI:1933277]
10090	Hcn2	15166	hyperpolarization-activated, cyclic nucleotide-gated K+ 2 [Source:MGI Symbol;Acc:MGI:1298210]
10090	Hmga1b	111241	high mobility group AT-hook 1B [Source:MGI Symbol;Acc:MGI:96161]
10090	Hmga2	15364	high mobility group AT-hook 2 [Source:MGI Symbol;Acc:MGI:101761]
10090	Hormad1	67981	HORMA domain containing 1 [Source:MGI Symbol;Acc:MGI:1915231]
10090	Hormad2	75828	HORMA domain containing 2 [Source:MGI Symbol;Acc:MGI:1923078]
10090	Hoxa10	15395	homeobox A10 [Source:MGI Symbol;Acc:MGI:96171]
10090	Hoxa11	15396	homeobox A11 [Source:MGI Symbol;Acc:MGI:96172]
10090	Hsf1	15499	heat shock factor 1 [Source:MGI Symbol;Acc:MGI:96238]
10090	Hsf2	15500	heat shock factor 2 [Source:MGI Symbol;Acc:MGI:96239]
10090	Hsp90aa1	15519	heat shock protein 90, alpha (cytosolic), class A member 1 [Source:MGI Symbol;Acc:MGI:96250]
10090	Hspbp1	66245	HSPA (heat shock 70kDa) binding protein, cytoplasmic cochaperone 1 [Source:MGI Symbol;Acc:MGI:1913495]
10090	Igf1r	16001	insulin-like growth factor I receptor [Source:MGI Symbol;Acc:MGI:96433]
10090	Ikbkg	16151	inhibitor of kappaB kinase gamma [Source:MGI Symbol;Acc:MGI:1338074]
10090	Insl6	27356	insulin-like 6 [Source:MGI Symbol;Acc:MGI:1351595]
10090	Ip6k1	27399	inositol hexaphosphate kinase 1 [Source:MGI Symbol;Acc:MGI:1351633]
10090	Iqcg	69707	IQ motif containing G [Source:MGI Symbol;Acc:MGI:1916957]
10090	Kcnj6	16522	potassium inwardly-rectifying channel, subfamily J, member 6 [Source:MGI Symbol;Acc:MGI:104781]
10090	Gm28040	280287	predicted gene, 28040 [Source:MGI Symbol;Acc:MGI:5547776]
10090	Kiss1	280287	KiSS-1 metastasis-suppressor [Source:MGI Symbol;Acc:MGI:2663985]
10090	Kiss1r	114229	KISS1 receptor [Source:MGI Symbol;Acc:MGI:2148793]
10090	Kit	16590	KIT proto-oncogene receptor tyrosine kinase [Source:MGI Symbol;Acc:MGI:96677]
10090	Kitl	17311	kit ligand [Source:MGI Symbol;Acc:MGI:96974]
10090	Kl	16591	klotho [Source:MGI Symbol;Acc:MGI:1101771]
10090	Lhx3	16871	LIM homeobox protein 3 [Source:MGI Symbol;Acc:MGI:102673]
10090	Lipe	16890	lipase, hormone sensitive [Source:MGI Symbol;Acc:MGI:96790]
10090	Lmna	16905	lamin A [Source:MGI Symbol;Acc:MGI:96794]
10090	Lmtk2	231876	lemur tyrosine kinase 2 [Source:MGI Symbol;Acc:MGI:3036247]
10090	Mad2l2	71890	MAD2 mitotic arrest deficient-like 2 [Source:MGI Symbol;Acc:MGI:1919140]
10090	Map2	17756	microtubule-associated protein 2 [Source:MGI Symbol;Acc:MGI:97175]
10090	Mcm8	66634	minichromosome maintenance 8 homologous recombination repair factor [Source:MGI Symbol;Acc:MGI:1913884]
10090	Mcmdc2	240697	minichromosome maintenance domain containing 2 [Source:MGI Symbol;Acc:MGI:3045334]
10090	Mei1	74369	meiotic double-stranded break formation protein 1 [Source:MGI Symbol;Acc:MGI:3028590]
10090	Mei4	75033	meiotic double-stranded break formation protein 4 [Source:MGI Symbol;Acc:MGI:1922283]
10090	Meig1	104362	meiosis expressed gene 1 [Source:MGI Symbol;Acc:MGI:1202878]
10090	Meiob	75178	meiosis specific with OB domains [Source:MGI Symbol;Acc:MGI:1922428]
10090	Meioc	268491	meiosis specific with coiled-coil domain [Source:MGI Symbol;Acc:MGI:2686410]
10090	Memo1	76890	mediator of cell motility 1 [Source:MGI Symbol;Acc:MGI:1924140]
10090	Mertk	17289	MER proto-oncogene tyrosine kinase [Source:MGI Symbol;Acc:MGI:96965]
10090	Mgat2	217664	mannoside acetylglucosaminyltransferase 2 [Source:MGI Symbol;Acc:MGI:2384966]
10090	Mlh1	17350	mutL homolog 1 [Source:MGI Symbol;Acc:MGI:101938]
10090	Mlh3	217716	mutL homolog 3 [Source:MGI Symbol;Acc:MGI:1353455]
10090	Morc1	17450	microrchidia 1 [Source:MGI Symbol;Acc:MGI:1316740]
10090	Morc2a	74522	microrchidia 2A [Source:MGI Symbol;Acc:MGI:1921772]
10090	Mov10l1	83456	Mov10 like RISC complex RNA helicase 1 [Source:MGI Symbol;Acc:MGI:1891384]
10090	Msh4	55993	mutS homolog 4 [Source:MGI Symbol;Acc:MGI:1860077]
10090	Msh5	17687	mutS homolog 5 [Source:MGI Symbol;Acc:MGI:1329021]
10090	Mybl1	17864	myeloblastosis oncogene-like 1 [Source:MGI Symbol;Acc:MGI:99925]
10090	Nanos2	378430	nanos C2HC-type zinc finger 2 [Source:MGI Symbol;Acc:MGI:2676627]
10090	Nanos3	244551	nanos C2HC-type zinc finger 3 [Source:MGI Symbol;Acc:MGI:2675387]
10090	Nhlh2	18072	nescient helix loop helix 2 [Source:MGI Symbol;Acc:MGI:97324]
10090	Nkapl	66707	NFKB activating protein-like [Source:MGI Symbol;Acc:MGI:1913957]
10090	Nme5	75533	NME/NM23 family member 5 [Source:MGI Symbol;Acc:MGI:1922783]
10090	Nrg1	211323	neuregulin 1 [Source:MGI Symbol;Acc:MGI:96083]
10090	Nup210l	77595	nucleoporin 210-like [Source:MGI Symbol;Acc:MGI:1924845]
10090	Nupr1	56312	nuclear protein transcription regulator 1 [Source:MGI Symbol;Acc:MGI:1891834]
10090	P2rx1	18436	purinergic receptor P2X, ligand-gated ion channel, 1 [Source:MGI Symbol;Acc:MGI:1098235]
10090	Pafah1b1	18472	platelet-activating factor acetylhydrolase, isoform 1b, subunit 1 [Source:MGI Symbol;Acc:MGI:109520]
10090	Pafah1b2	18475	platelet-activating factor acetylhydrolase, isoform 1b, subunit 2 [Source:MGI Symbol;Acc:MGI:108415]
10090	Pafah1b3	18476	platelet-activating factor acetylhydrolase, isoform 1b, subunit 3 [Source:MGI Symbol;Acc:MGI:108414]
10090	Paip2	67869	polyadenylate-binding protein-interacting protein 2 [Source:MGI Symbol;Acc:MGI:1915119]
10090	Paip2b	232164	poly(A) binding protein interacting protein 2B [Source:MGI Symbol;Acc:MGI:2386865]
10090	Pank2	74450	pantothenate kinase 2 [Source:MGI Symbol;Acc:MGI:1921700]
10090	Patz1	56218	POZ (BTB) and AT hook containing zinc finger 1 [Source:MGI Symbol;Acc:MGI:1891832]
10090	Pin1	23988	peptidyl-prolyl cis/trans isomerase, NIMA-interacting 1 [Source:MGI Symbol;Acc:MGI:1346036]
10090	Piwil1	57749	piwi-like RNA-mediated gene silencing 1 [Source:MGI Symbol;Acc:MGI:1928897]
10090	Piwil2	57746	piwi-like RNA-mediated gene silencing 2 [Source:MGI Symbol;Acc:MGI:1930036]
10090	Pld6	194908	phospholipase D family, member 6 [Source:MGI Symbol;Acc:MGI:2687283]
10090	Poc1a	70235	POC1 centriolar protein A [Source:MGI Symbol;Acc:MGI:1917485]
10090	Polg	18975	polymerase (DNA directed), gamma [Source:MGI Symbol;Acc:MGI:1196389]
10090	Ppp1cc	434233	protein phosphatase 1 catalytic subunit gamma [Source:MGI Symbol;Acc:MGI:104872]
10090	Ppp1ccb	434233	protein phosphatase 1 catalytic subunit gamma B [Source:NCBI gene (formerly Entrezgene);Acc:434233]
10090	Prdm1	12142	PR domain containing 1, with ZNF domain [Source:MGI Symbol;Acc:MGI:99655]
10090	Prdm9	213389	PR domain containing 9 [Source:MGI Symbol;Acc:MGI:2384854]
10090	Prokr2	246313	prokineticin receptor 2 [Source:MGI Symbol;Acc:MGI:2181363]
10090	Psmc3ip	19183	proteasome (prosome, macropain) 26S subunit, ATPase 3, interacting protein [Source:MGI Symbol;Acc:MGI:1098610]
10090	Rad21l	668929	RAD21-like (S. pombe) [Source:MGI Symbol;Acc:MGI:3652039]
10090	Ranbp1	19385	RAN binding protein 1 [Source:MGI Symbol;Acc:MGI:96269]
10090	Ranbp9	56705	RAN binding protein 9 [Source:MGI Symbol;Acc:MGI:1928741]
10090	Rbm5	83486	RNA binding motif protein 5 [Source:MGI Symbol;Acc:MGI:1933204]
10090	Rec8	56739	REC8 meiotic recombination protein [Source:MGI Symbol;Acc:MGI:1929645]
10090	Rnf17	30054	ring finger protein 17 [Source:MGI Symbol;Acc:MGI:1353419]
10090	Rnf212	671564	ring finger protein 212 [Source:MGI Symbol;Acc:MGI:3645767]
10090	Rnf8	58230	ring finger protein 8 [Source:MGI Symbol;Acc:MGI:1929069]
10090	Rxfp1	381489	relaxin/insulin-like family peptide receptor 1 [Source:MGI Symbol;Acc:MGI:2682211]
10090	Rxfp2	140498	relaxin/insulin-like family peptide receptor 2 [Source:MGI Symbol;Acc:MGI:2153463]
10090	Safb	224903	scaffold attachment factor B [Source:MGI Symbol;Acc:MGI:2146974]
10090	Sbf1	77980	SET binding factor 1 [Source:MGI Symbol;Acc:MGI:1925230]
10090	Scmh1	29871	sex comb on midleg homolog 1 [Source:MGI Symbol;Acc:MGI:1352762]
10090	Scml2	107815	Scm polycomb group protein like 2 [Source:MGI Symbol;Acc:MGI:1340042]
10090	Setx	269254	senataxin [Source:MGI Symbol;Acc:MGI:2443480]
10090	Shoc1	100155	shortage in chiasmata 1 [Source:MGI Symbol;Acc:MGI:2140313]
10090	Siah1a	20437	siah E3 ubiquitin protein ligase 1A [Source:MGI Symbol;Acc:MGI:108064]
10090	Six5	20475	sine oculis-related homeobox 5 [Source:MGI Symbol;Acc:MGI:106220]
10090	Slc12a2	20496	solute carrier family 12, member 2 [Source:MGI Symbol;Acc:MGI:101924]
10090	Slc19a2	116914	solute carrier family 19 (thiamine transporter), member 2 [Source:MGI Symbol;Acc:MGI:1928761]
10090	Slc4a2	20535	solute carrier family 4 (anion exchanger), member 2 [Source:MGI Symbol;Acc:MGI:109351]
10090	Slx4	52864	SLX4 structure-specific endonuclease subunit homolog (S. cerevisiae) [Source:MGI Symbol;Acc:MGI:106299]
10090	Smad4	17128	SMAD family member 4 [Source:MGI Symbol;Acc:MGI:894293]
10090	Smc1b	140557	structural maintenance of chromosomes 1B [Source:MGI Symbol;Acc:MGI:2154049]
10090	Sox30	214105	SRY (sex determining region Y)-box 30 [Source:MGI Symbol;Acc:MGI:1341157]
10090	Spata22	380709	spermatogenesis associated 22 [Source:MGI Symbol;Acc:MGI:2685728]
10090	Spo11	26972	SPO11 initiator of meiotic double stranded breaks [Source:MGI Symbol;Acc:MGI:1349669]
10090	Stag3	50878	stromal antigen 3 [Source:MGI Symbol;Acc:MGI:1355311]
10090	Stra8	20899	stimulated by retinoic acid gene 8 [Source:MGI Symbol;Acc:MGI:107917]
10090	Stx2	13852	syntaxin 2 [Source:MGI Symbol;Acc:MGI:108059]
10090	Sun1	77053	Sad1 and UNC84 domain containing 1 [Source:MGI Symbol;Acc:MGI:1924303]
10090	Swsap1	66962	SWIM type zinc finger 7 associated protein 1 [Source:MGI Symbol;Acc:MGI:1914212]
10090	Syce1	74075	synaptonemal complex central element protein 1 [Source:MGI Symbol;Acc:MGI:1921325]
10090	Syce3	75459	synaptonemal complex central element protein 3 [Source:MGI Symbol;Acc:MGI:1922709]
10090	Sycp1	20957	synaptonemal complex protein 1 [Source:MGI Symbol;Acc:MGI:105931]
10090	Sycp2	320558	synaptonemal complex protein 2 [Source:MGI Symbol;Acc:MGI:1933281]
10090	Sycp3	20962	synaptonemal complex protein 3 [Source:MGI Symbol;Acc:MGI:109542]
10090	Tasp1	75812	taspase, threonine aspartase 1 [Source:MGI Symbol;Acc:MGI:1923062]
10090	Tbpl1	237336	TATA box binding protein-like 1 [Source:MGI Symbol;Acc:MGI:1339946]
10090	Tdrd1	83561	tudor domain containing 1 [Source:MGI Symbol;Acc:MGI:1933218]
10090	Tdrd12	71981	tudor domain containing 12 [Source:MGI Symbol;Acc:MGI:1919231]
10090	Tdrd6	210510	tudor domain containing 6 [Source:MGI Symbol;Acc:MGI:2679727]
10090	Tdrd9	74691	tudor domain containing 9 [Source:MGI Symbol;Acc:MGI:1921941]
10090	Tdrkh	72634	tudor and KH domain containing protein [Source:MGI Symbol;Acc:MGI:1919884]
10090	Terb1	320022	telomere repeat binding bouquet formation protein 1 [Source:MGI Symbol;Acc:MGI:2443187]
10090	Tex19.2	70956	testis expressed gene 19.2 [Source:MGI Symbol;Acc:MGI:1918206]
10090	Theg	21830	testicular haploid expressed gene [Source:MGI Symbol;Acc:MGI:1338756]
10090	Tmem203	227615	transmembrane protein 203 [Source:MGI Symbol;Acc:MGI:2443597]
10090	Topaz1	671232	testis and ovary specific PAZ domain containing 1 [Source:MGI Symbol;Acc:MGI:3779933]
10090	Tpst2	22022	protein-tyrosine sulfotransferase 2 [Source:MGI Symbol;Acc:MGI:1309516]
10090	Tsc22d3	14605	TSC22 domain family, member 3 [Source:MGI Symbol;Acc:MGI:1196284]
10090	Tssk1	22114	testis-specific serine kinase 1 [Source:MGI Symbol;Acc:MGI:1347557]
10090	Tssk2	22115	testis-specific serine kinase 2 [Source:MGI Symbol;Acc:MGI:1347559]
10090	Ift56	264134	intraflagellar transport 56 [Source:MGI Symbol;Acc:MGI:2444853]
10090	Tyro3	22174	TYRO3 protein tyrosine kinase 3 [Source:MGI Symbol;Acc:MGI:104294]
10090	Ube2w	66799	ubiquitin-conjugating enzyme E2W (putative) [Source:MGI Symbol;Acc:MGI:1914049]
10090	Utp14a	72554	UTP14A small subunit processome component [Source:MGI Symbol;Acc:MGI:1919804]
10090	Utp14a	72554	UTP14A small subunit processome component [Source:MGI Symbol;Acc:MGI:1919804]
10090	Vrk1	22367	vaccinia related kinase 1 [Source:MGI Symbol;Acc:MGI:1261847]
10090	Wt1	22431	WT1 transcription factor [Source:MGI Symbol;Acc:MGI:98968]
10090	Ybx2	53422	Y box protein 2 [Source:MGI Symbol;Acc:MGI:1096372]
10090	Ythdc1	231386	YTH domain containing 1 [Source:MGI Symbol;Acc:MGI:2443713]
10090	Ythdc2	240255	YTH domain containing 2 [Source:MGI Symbol;Acc:MGI:2448561]
10090	Zbtb16	235320	zinc finger and BTB domain containing 16 [Source:MGI Symbol;Acc:MGI:103222]
10090	Zc3hc1	232679	zinc finger, C3HC type 1 [Source:MGI Symbol;Acc:MGI:1916023]
10090	Zmynd15	574428	zinc finger, MYND-type containing 15 [Source:MGI Symbol;Acc:MGI:3603821]
9606	ACVR2A	92	activin A receptor type 2A [Source:HGNC Symbol;Acc:HGNC:173]
9606	ADRM1	11047	ADRM1 26S proteasome ubiquitin receptor [Source:HGNC Symbol;Acc:HGNC:15759]
9606	AFF4	27125	ALF transcription elongation factor 4 [Source:HGNC Symbol;Acc:HGNC:17869]
9606	AGPS	8540	alkylglycerone phosphate synthase [Source:HGNC Symbol;Acc:HGNC:327]
9606	AGTPBP1	23287	ATP/GTP binding carboxypeptidase 1 [Source:HGNC Symbol;Acc:HGNC:17258]
9606	AK7	122481	adenylate kinase 7 [Source:HGNC Symbol;Acc:HGNC:20091]
9606	AKAP9	10142	A-kinase anchoring protein 9 [Source:HGNC Symbol;Acc:HGNC:379]
9606	APAF1	317	apoptotic peptidase activating factor 1 [Source:HGNC Symbol;Acc:HGNC:576]
9606	AR	367	androgen receptor [Source:HGNC Symbol;Acc:HGNC:644]
9606	ARID4B	51742	AT-rich interaction domain 4B [Source:HGNC Symbol;Acc:HGNC:15550]
9606	ATM	472	ATM serine/threonine kinase [Source:HGNC Symbol;Acc:HGNC:795]
9606	AXL	558	AXL receptor tyrosine kinase [Source:HGNC Symbol;Acc:HGNC:905]
9606	BAX	581	BCL2 associated X, apoptosis regulator [Source:HGNC Symbol;Acc:HGNC:959]
9606	BCL2L1	598	BCL2 like 1 [Source:HGNC Symbol;Acc:HGNC:992]
9606	BCL2L11	10018	BCL2 like 11 [Source:HGNC Symbol;Acc:HGNC:994]
9606	BIK	638	BCL2 interacting killer [Source:HGNC Symbol;Acc:HGNC:1051]
9606	BOLL	66037	boule homolog, RNA binding protein [Source:HGNC Symbol;Acc:HGNC:14273]
9606	BRCA1	672	BRCA1 DNA repair associated [Source:HGNC Symbol;Acc:HGNC:1100]
9606	BRCA2	675	BRCA2 DNA repair associated [Source:HGNC Symbol;Acc:HGNC:1101]
9606	BRDT	676	bromodomain testis associated [Source:HGNC Symbol;Acc:HGNC:1105]
9606	BSG	682	basigin (Ok blood group) [Source:HGNC Symbol;Acc:HGNC:1116]
9606	BTBD18	643376	BTB domain containing 18 [Source:HGNC Symbol;Acc:HGNC:37214]
9606	CCDC42	146849	coiled-coil domain containing 42 [Source:HGNC Symbol;Acc:HGNC:26528]
9606	CDK1	983	cyclin dependent kinase 1 [Source:HGNC Symbol;Acc:HGNC:1722]
9606	CDK2	1017	cyclin dependent kinase 2 [Source:HGNC Symbol;Acc:HGNC:1771]
9606	CDK4	1019	cyclin dependent kinase 4 [Source:HGNC Symbol;Acc:HGNC:1773]
9606	CEP63	80254	centrosomal protein 63 [Source:HGNC Symbol;Acc:HGNC:25815]
9606	CFAP221	200373	cilia and flagella associated protein 221 [Source:HGNC Symbol;Acc:HGNC:33720]
9606	CIB1	10519	calcium and integrin binding 1 [Source:HGNC Symbol;Acc:HGNC:16920]
9606	CKS2	1164	CDC28 protein kinase regulatory subunit 2 [Source:HGNC Symbol;Acc:HGNC:2000]
9606	CLCN2	1181	chloride voltage-gated channel 2 [Source:HGNC Symbol;Acc:HGNC:2020]
9606	CLDN11	5010	claudin 11 [Source:HGNC Symbol;Acc:HGNC:8514]
9606	CLPP	8192	caseinolytic mitochondrial matrix peptidase proteolytic subunit [Source:HGNC Symbol;Acc:HGNC:2084]
9606	CNBD2	140894	cyclic nucleotide binding domain containing 2 [Source:HGNC Symbol;Acc:HGNC:16145]
9606	CNTD1	124817	cyclin N-terminal domain containing 1 [Source:HGNC Symbol;Acc:HGNC:26847]
9606	CUL4A	8451	cullin 4A [Source:HGNC Symbol;Acc:HGNC:2554]
9606	DHH	50846	desert hedgehog signaling molecule [Source:HGNC Symbol;Acc:HGNC:2865]
9606	DICER1	23405	dicer 1, ribonuclease III [Source:HGNC Symbol;Acc:HGNC:17098]
9606	DMC1	11144	DNA meiotic recombinase 1 [Source:HGNC Symbol;Acc:HGNC:2927]
9606	DMRTC2	63946	DMRT like family C2 [Source:HGNC Symbol;Acc:HGNC:13911]
9606	DNMT3A	1788	DNA methyltransferase 3 alpha [Source:HGNC Symbol;Acc:HGNC:2978]
9606	DNMT3L	29947	DNA methyltransferase 3 like [Source:HGNC Symbol;Acc:HGNC:2980]
9606	EHD1	10938	EH domain containing 1 [Source:HGNC Symbol;Acc:HGNC:3242]
9606	EHMT2	10919	euchromatic histone lysine methyltransferase 2 [Source:HGNC Symbol;Acc:HGNC:14129]
9606	EIF2S3	1968	eukaryotic translation initiation factor 2 subunit gamma [Source:HGNC Symbol;Acc:HGNC:3267]
9606	EIF4G3	8672	eukaryotic translation initiation factor 4 gamma 3 [Source:HGNC Symbol;Acc:HGNC:3298]
9606	ELAVL2	1993	ELAV like RNA binding protein 2 [Source:HGNC Symbol;Acc:HGNC:3313]
9606	ETV5	2119	ETS variant transcription factor 5 [Source:HGNC Symbol;Acc:HGNC:3494]
9606	FADS2	9415	fatty acid desaturase 2 [Source:HGNC Symbol;Acc:HGNC:3575]
9606	FANCF	2188	FA complementation group F [Source:HGNC Symbol;Acc:HGNC:3587]
9606	FANCM	57697	FA complementation group M [Source:HGNC Symbol;Acc:HGNC:23168]
9606	FBXO43	286151	F-box protein 43 [Source:HGNC Symbol;Acc:HGNC:28521]
9606	FKBP6	8468	FKBP prolyl isomerase family member 6 (inactive) [Source:HGNC Symbol;Acc:HGNC:3722]
9606	FOXP3	50943	forkhead box P3 [Source:HGNC Symbol;Acc:HGNC:6106]
9606	GAL3ST1	9514	galactose-3-O-sulfotransferase 1 [Source:HGNC Symbol;Acc:HGNC:24240]
9606	GJA1	2697	gap junction protein alpha 1 [Source:HGNC Symbol;Acc:HGNC:4274]
9606	C11orf80	79703	chromosome 11 open reading frame 80 [Source:HGNC Symbol;Acc:HGNC:26197]
9606	GNPAT	8443	glyceronephosphate O-acyltransferase [Source:HGNC Symbol;Acc:HGNC:4416]
9606	GOLGA3	2802	golgin A3 [Source:HGNC Symbol;Acc:HGNC:4426]
9606	GTF2A1	2957	general transcription factor IIA subunit 1 [Source:HGNC Symbol;Acc:HGNC:4646]
9606	HCN2	610	hyperpolarization activated cyclic nucleotide gated potassium and sodium channel 2 [Source:HGNC Symbol;Acc:HGNC:4846]
9606	HMGA1	3159	high mobility group AT-hook 1 [Source:HGNC Symbol;Acc:HGNC:5010]
9606	HMGA1	3159	high mobility group AT-hook 1 [Source:HGNC Symbol;Acc:HGNC:5010]
9606	HMGA2	8091	high mobility group AT-hook 2 [Source:HGNC Symbol;Acc:HGNC:5009]
9606	HORMAD1	84072	HORMA domain containing 1 [Source:HGNC Symbol;Acc:HGNC:25245]
9606	HORMAD2	150280	HORMA domain containing 2 [Source:HGNC Symbol;Acc:HGNC:28383]
9606	HOXA10	3206	homeobox A10 [Source:HGNC Symbol;Acc:HGNC:5100]
9606	HOXA11	3207	homeobox A11 [Source:HGNC Symbol;Acc:HGNC:5101]
9606	HSF1	3297	heat shock transcription factor 1 [Source:HGNC Symbol;Acc:HGNC:5224]
9606	HSF2	3298	heat shock transcription factor 2 [Source:HGNC Symbol;Acc:HGNC:5225]
9606	HSP90AA1	3320	heat shock protein 90 alpha family class A member 1 [Source:HGNC Symbol;Acc:HGNC:5253]
9606	HSPBP1	23640	HSPA (Hsp70) binding protein 1 [Source:HGNC Symbol;Acc:HGNC:24989]
9606	IGF1R	3480	insulin like growth factor 1 receptor [Source:HGNC Symbol;Acc:HGNC:5465]
9606	IKBKG	8517	inhibitor of nuclear factor kappa B kinase regulatory subunit gamma [Source:HGNC Symbol;Acc:HGNC:5961]
9606	INSL6	11172	insulin like 6 [Source:HGNC Symbol;Acc:HGNC:6089]
9606	IP6K1	9807	inositol hexakisphosphate kinase 1 [Source:HGNC Symbol;Acc:HGNC:18360]
9606	IQCG	84223	IQ motif containing G [Source:HGNC Symbol;Acc:HGNC:25251]
9606	KCNJ6	3763	potassium inwardly rectifying channel subfamily J member 6 [Source:HGNC Symbol;Acc:HGNC:6267]
9606	KISS1	3814	KiSS-1 metastasis suppressor [Source:HGNC Symbol;Acc:HGNC:6341]
9606	KISS1R	84634	KISS1 receptor [Source:HGNC Symbol;Acc:HGNC:4510]
9606	KIT	3815	KIT proto-oncogene, receptor tyrosine kinase [Source:HGNC Symbol;Acc:HGNC:6342]
9606	KITLG	4254	KIT ligand [Source:HGNC Symbol;Acc:HGNC:6343]
9606	KL	9365	klotho [Source:HGNC Symbol;Acc:HGNC:6344]
9606	LHB	3972	luteinizing hormone subunit beta [Source:HGNC Symbol;Acc:HGNC:6584]
9606	LHX3	8022	LIM homeobox 3 [Source:HGNC Symbol;Acc:HGNC:6595]
9606	LIPE	3991	lipase E, hormone sensitive type [Source:HGNC Symbol;Acc:HGNC:6621]
9606	LMNA	4000	lamin A/C [Source:HGNC Symbol;Acc:HGNC:6636]
9606	LMTK2	22853	lemur tyrosine kinase 2 [Source:HGNC Symbol;Acc:HGNC:17880]
9606	MAD2L2	10459	mitotic arrest deficient 2 like 2 [Source:HGNC Symbol;Acc:HGNC:6764]
9606	MAP2	4133	microtubule associated protein 2 [Source:HGNC Symbol;Acc:HGNC:6839]
9606	MCM8	84515	minichromosome maintenance 8 homologous recombination repair factor [Source:HGNC Symbol;Acc:HGNC:16147]
9606	MCMDC2	157777	minichromosome maintenance domain containing 2 [Source:HGNC Symbol;Acc:HGNC:26368]
9606	MEI4	101928601	meiotic double-stranded break formation protein 4 [Source:HGNC Symbol;Acc:HGNC:43638]
9606	MEIG1	644890	meiosis/spermiogenesis associated 1 [Source:HGNC Symbol;Acc:HGNC:23429]
9606	MEIOB	254528	meiosis specific with OB-fold [Source:HGNC Symbol;Acc:HGNC:28569]
9606	MEIOC	284071	meiosis specific with coiled-coil domain [Source:HGNC Symbol;Acc:HGNC:26670]
9606	MEMO1	51072	mediator of cell motility 1 [Source:HGNC Symbol;Acc:HGNC:14014]
9606	MERTK	10461	MER proto-oncogene, tyrosine kinase [Source:HGNC Symbol;Acc:HGNC:7027]
9606	MGAT2	4247	alpha-1,6-mannosyl-glycoprotein 2-beta-N-acetylglucosaminyltransferase [Source:HGNC Symbol;Acc:HGNC:7045]
9606	MLH1	4292	mutL homolog 1 [Source:HGNC Symbol;Acc:HGNC:7127]
9606	MLH3	27030	mutL homolog 3 [Source:HGNC Symbol;Acc:HGNC:7128]
9606	MORC1	27136	MORC family CW-type zinc finger 1 [Source:HGNC Symbol;Acc:HGNC:7198]
9606	MORC2	22880	MORC family CW-type zinc finger 2 [Source:HGNC Symbol;Acc:HGNC:23573]
9606	MOV10L1	54456	Mov10 like RISC complex RNA helicase 1 [Source:HGNC Symbol;Acc:HGNC:7201]
9606	MSH4	4438	mutS homolog 4 [Source:HGNC Symbol;Acc:HGNC:7327]
9606	MSH5	4439	mutS homolog 5 [Source:HGNC Symbol;Acc:HGNC:7328]
9606	MYBL1	4603	MYB proto-oncogene like 1 [Source:HGNC Symbol;Acc:HGNC:7547]
9606	NANOS2	339345	nanos C2HC-type zinc finger 2 [Source:HGNC Symbol;Acc:HGNC:23292]
9606	NANOS3	342977	nanos C2HC-type zinc finger 3 [Source:HGNC Symbol;Acc:HGNC:22048]
9606	NHLH2	4808	nescient helix-loop-helix 2 [Source:HGNC Symbol;Acc:HGNC:7818]
9606	NKAPL	222698	NFKB activating protein like [Source:HGNC Symbol;Acc:HGNC:21584]
9606	NME5	8382	NME/NM23 family member 5 [Source:HGNC Symbol;Acc:HGNC:7853]
9606	NRG1	3084	neuregulin 1 [Source:HGNC Symbol;Acc:HGNC:7997]
9606	NUP210L	91181	nucleoporin 210 like [Source:HGNC Symbol;Acc:HGNC:29915]
9606	NUPR1	26471	nuclear protein 1, transcriptional regulator [Source:HGNC Symbol;Acc:HGNC:29990]
9606	P2RX1	5023	purinergic receptor P2X 1 [Source:HGNC Symbol;Acc:HGNC:8533]
9606	PAFAH1B1	5048	platelet activating factor acetylhydrolase 1b regulatory subunit 1 [Source:HGNC Symbol;Acc:HGNC:8574]
9606	PAFAH1B2	5049	platelet activating factor acetylhydrolase 1b catalytic subunit 2 [Source:HGNC Symbol;Acc:HGNC:8575]
9606	PAFAH1B3	5050	platelet activating factor acetylhydrolase 1b catalytic subunit 3 [Source:HGNC Symbol;Acc:HGNC:8576]
9606	PAIP2	51247	poly(A) binding protein interacting protein 2 [Source:HGNC Symbol;Acc:HGNC:17970]
9606	PAIP2B	400961	poly(A) binding protein interacting protein 2B [Source:HGNC Symbol;Acc:HGNC:29200]
9606	PANK2	80025	pantothenate kinase 2 [Source:HGNC Symbol;Acc:HGNC:15894]
9606	PATZ1	23598	POZ/BTB and AT hook containing zinc finger 1 [Source:HGNC Symbol;Acc:HGNC:13071]
9606	PIN1	5300	peptidylprolyl cis/trans isomerase, NIMA-interacting 1 [Source:HGNC Symbol;Acc:HGNC:8988]
9606	PIWIL1	9271	piwi like RNA-mediated gene silencing 1 [Source:HGNC Symbol;Acc:HGNC:9007]
9606	PIWIL2	55124	piwi like RNA-mediated gene silencing 2 [Source:HGNC Symbol;Acc:HGNC:17644]
9606	PLD6	201164	phospholipase D family member 6 [Source:HGNC Symbol;Acc:HGNC:30447]
9606	POC1A	25886	POC1 centriolar protein A [Source:HGNC Symbol;Acc:HGNC:24488]
9606	POLG	5428	DNA polymerase gamma, catalytic subunit [Source:HGNC Symbol;Acc:HGNC:9179]
9606	PPP1CC	5501	protein phosphatase 1 catalytic subunit gamma [Source:HGNC Symbol;Acc:HGNC:9283]
9606	PRDM1	639	PR/SET domain 1 [Source:HGNC Symbol;Acc:HGNC:9346]
9606	PRDM9	56979	PR/SET domain 9 [Source:HGNC Symbol;Acc:HGNC:13994]
9606	PROKR2	128674	prokineticin receptor 2 [Source:HGNC Symbol;Acc:HGNC:15836]
9606	PSMC3IP	29893	PSMC3 interacting protein [Source:HGNC Symbol;Acc:HGNC:17928]
9606	RAD21L1	642636	RAD21 cohesin complex component like 1 [Source:HGNC Symbol;Acc:HGNC:16271]
9606	RANBP1	5902	RAN binding protein 1 [Source:HGNC Symbol;Acc:HGNC:9847]
9606	RANBP9	10048	RAN binding protein 9 [Source:HGNC Symbol;Acc:HGNC:13727]
9606	RBM5	10181	RNA binding motif protein 5 [Source:HGNC Symbol;Acc:HGNC:9902]
9606	REC8	9985	REC8 meiotic recombination protein [Source:HGNC Symbol;Acc:HGNC:16879]
9606	RNF17	56163	ring finger protein 17 [Source:HGNC Symbol;Acc:HGNC:10060]
9606	RNF212	285498	ring finger protein 212 [Source:HGNC Symbol;Acc:HGNC:27729]
9606	RNF8	9025	ring finger protein 8 [Source:HGNC Symbol;Acc:HGNC:10071]
9606	RXFP1	59350	relaxin family peptide receptor 1 [Source:HGNC Symbol;Acc:HGNC:19718]
9606	RXFP2	122042	relaxin family peptide receptor 2 [Source:HGNC Symbol;Acc:HGNC:17318]
9606	SAFB	6294	scaffold attachment factor B [Source:HGNC Symbol;Acc:HGNC:10520]
9606	SBF1	6305	SET binding factor 1 [Source:HGNC Symbol;Acc:HGNC:10542]
9606	SCMH1	22955	Scm polycomb group protein homolog 1 [Source:HGNC Symbol;Acc:HGNC:19003]
9606	SCML2	10389	Scm polycomb group protein like 2 [Source:HGNC Symbol;Acc:HGNC:10581]
9606	SETX	23064	senataxin [Source:HGNC Symbol;Acc:HGNC:445]
9606	SIAH1	6477	siah E3 ubiquitin protein ligase 1 [Source:HGNC Symbol;Acc:HGNC:10857]
9606	SIX5	147912	SIX homeobox 5 [Source:HGNC Symbol;Acc:HGNC:10891]
9606	SLC12A2	6558	solute carrier family 12 member 2 [Source:HGNC Symbol;Acc:HGNC:10911]
9606	SLC19A2	10560	solute carrier family 19 member 2 [Source:HGNC Symbol;Acc:HGNC:10938]
9606	SLC4A2	6522	solute carrier family 4 member 2 [Source:HGNC Symbol;Acc:HGNC:11028]
9606	SLX4	84464	SLX4 structure-specific endonuclease subunit [Source:HGNC Symbol;Acc:HGNC:23845]
9606	SMAD4	4089	SMAD family member 4 [Source:HGNC Symbol;Acc:HGNC:6770]
9606	SMC1B	27127	structural maintenance of chromosomes 1B [Source:HGNC Symbol;Acc:HGNC:11112]
9606	SOX30	11063	SRY-box transcription factor 30 [Source:HGNC Symbol;Acc:HGNC:30635]
9606	SPATA22	84690	spermatogenesis associated 22 [Source:HGNC Symbol;Acc:HGNC:30705]
9606	SPO11	23626	SPO11 initiator of meiotic double stranded breaks [Source:HGNC Symbol;Acc:HGNC:11250]
9606	STAG3	10734	STAG3 cohesin complex component [Source:HGNC Symbol;Acc:HGNC:11356]
9606	STX2	2054	syntaxin 2 [Source:HGNC Symbol;Acc:HGNC:3403]
9606	SUN1	23353	Sad1 and UNC84 domain containing 1 [Source:HGNC Symbol;Acc:HGNC:18587]
9606	SWSAP1	126074	SWIM-type zinc finger 7 associated protein 1 [Source:HGNC Symbol;Acc:HGNC:26638]
9606	SYCE1	93426	synaptonemal complex central element protein 1 [Source:HGNC Symbol;Acc:HGNC:28852]
9606	SYCE3	644186	synaptonemal complex central element protein 3 [Source:HGNC Symbol;Acc:HGNC:35245]
9606	SYCP1	6847	synaptonemal complex protein 1 [Source:HGNC Symbol;Acc:HGNC:11487]
9606	SYCP2	10388	synaptonemal complex protein 2 [Source:HGNC Symbol;Acc:HGNC:11490]
9606	SYCP3	50511	synaptonemal complex protein 3 [Source:HGNC Symbol;Acc:HGNC:18130]
9606	TASP1	55617	taspase 1 [Source:HGNC Symbol;Acc:HGNC:15859]
9606	TBPL1	9519	TATA-box binding protein like 1 [Source:HGNC Symbol;Acc:HGNC:11589]
9606	TDRD1	56165	tudor domain containing 1 [Source:HGNC Symbol;Acc:HGNC:11712]
9606	TDRD12	91646	tudor domain containing 12 [Source:HGNC Symbol;Acc:HGNC:25044]
9606	TDRD6	221400	tudor domain containing 6 [Source:HGNC Symbol;Acc:HGNC:21339]
9606	TDRD9	122402	tudor domain containing 9 [Source:HGNC Symbol;Acc:HGNC:20122]
9606	TDRKH	11022	tudor and KH domain containing [Source:HGNC Symbol;Acc:HGNC:11713]
9606	TERB1	283847	telomere repeat binding bouquet formation protein 1 [Source:HGNC Symbol;Acc:HGNC:26675]
9606	SPMAP2	51298	sperm microtubule associated protein 2 [Source:HGNC Symbol;Acc:HGNC:13706]
9606	TMEM203	94107	transmembrane protein 203 [Source:HGNC Symbol;Acc:HGNC:28217]
9606	TOPAZ1	375337	testis and ovary specific TOPAZ 1 [Source:HGNC Symbol;Acc:HGNC:24746]
9606	TPST2	8459	tyrosylprotein sulfotransferase 2 [Source:HGNC Symbol;Acc:HGNC:12021]
9606	TSC22D3	1831	TSC22 domain family member 3 [Source:HGNC Symbol;Acc:HGNC:3051]
9606	TSSK1B	83942	testis specific serine kinase 1B [Source:HGNC Symbol;Acc:HGNC:14968]
9606	TSSK2	23617	testis specific serine kinase 2 [Source:HGNC Symbol;Acc:HGNC:11401]
9606	IFT56	79989	intraflagellar transport 56 [Source:HGNC Symbol;Acc:HGNC:21882]
9606	TYRO3	7301	TYRO3 protein tyrosine kinase [Source:HGNC Symbol;Acc:HGNC:12446]
9606	UBE2W	55284	ubiquitin conjugating enzyme E2 W [Source:HGNC Symbol;Acc:HGNC:25616]
9606	UTP14C	9724	UTP14C small subunit processome component [Source:HGNC Symbol;Acc:HGNC:20321]
9606	VRK1	7443	VRK serine/threonine kinase 1 [Source:HGNC Symbol;Acc:HGNC:12718]
9606	WT1	7490	WT1 transcription factor [Source:HGNC Symbol;Acc:HGNC:12796]
9606	YBX2	51087	Y-box binding protein 2 [Source:HGNC Symbol;Acc:HGNC:17948]
9606	YTHDC1	91746	YTH N6-methyladenosine RNA binding protein C1 [Source:HGNC Symbol;Acc:HGNC:30626]
9606	YTHDC2	64848	YTH N6-methyladenosine RNA binding protein C2 [Source:HGNC Symbol;Acc:HGNC:24721]
9606	ZBTB16	7704	zinc finger and BTB domain containing 16 [Source:HGNC Symbol;Acc:HGNC:12930]
9606	ZC3HC1	51530	zinc finger C3HC-type containing 1 [Source:HGNC Symbol;Acc:HGNC:29913]
9606	ZMYND15	84225	zinc finger MYND-type containing 15 [Source:HGNC Symbol;Acc:HGNC:20997]

## Sheet: ST6 CoMo DBM Output
NOA gene: Initial Mouse Gene	entrezId1	taxonId1	DIOPT score	DIOPT confidence	entrezId2	taxonId2	bestScore	prenatal_birth	growth_dev	nervous	eye_ear	integument	head_neck	limb	skeletal_connect	blood_immune	cardiovascular	musculature	respiratory	digestive	genitourinary	endocrine	metabolism	neoplasm	other	reproduction	phenotype_sum
4930447C04Rik	317761	9606	13	moderate	75801	10090	TRUE	0	0	0	0	0	0	0	0	0	0	0	0	0	9	0	0	0	7	14	30
Acvr2a	11480	10090	10	high	175781	6239	TRUE	6	5	6	0	0	0	0	1	0	0	0	0	0	5	0	1	0	11	3	38
Acvr2a	11480	10090	13	high	41772	7227	TRUE	2	10	2	0	0	0	0	0	0	0	0	0	0	1	0	0	1	3	1	20
Acvr2a	11480	10090	15	high	553359	7955	TRUE	0	0	2	1	0	2	0	17	0	0	0	0	0	0	0	0	0	0	3	25
Acvr2a	92	9606	15	moderate	11480	10090	TRUE	30	11	2	7	37	6	0	2	2	3	0	0	0	15	0	1	0	2	12	130
Acvr2a	11480	10090	15	moderate	92	9606	TRUE	0	0	0	0	0	0	0	0	0	0	0	0	0	0	0	0	0	0	0	0
Adrm1	56436	10090	11	high	3565888	6239	TRUE	2	4	0	0	0	0	0	0	0	0	0	0	0	2	0	0	0	3	2	13
Adrm1	56436	10090	12	moderate	36545	7227	TRUE	0	0	1	0	0	0	0	0	0	0	0	0	0	0	0	0	0	0	0	1
Adrm1	56436	10090	13	moderate	796450	7955	TRUE	0	0	0	0	0	0	0	0	0	0	0	0	0	0	0	0	0	0	0	0
Adrm1	11047	9606	14	moderate	56436	10090	TRUE	1	2	0	1	0	0	0	0	5	0	0	0	0	10	0	4	0	2	9	34
Adrm1	56436	10090	14	moderate	11047	9606	TRUE	0	0	0	0	0	0	0	0	0	0	0	0	0	0	0	0	0	0	0	0
Aff4	93736	10090	9	moderate	33496	7227	TRUE	4	4	3	0	0	0	0	0	0	0	0	0	0	0	0	0	0	3	0	14
Aff4	93736	10090	13	high	556421	7955	TRUE	0	0	0	0	0	0	0	0	0	0	0	0	0	0	0	0	0	0	0	0
Aff4	27125	9606	15	high	93736	10090	TRUE	5	5	0	3	1	1	0	0	0	2	0	2	0	7	0	1	0	1	4	32
Aff4	93736	10090	15	high	27125	9606	TRUE	1	2	2	5	2	5	0	1	0	2	0	4	1	3	0	0	0	0	1	29
Agps	228061	10090	13	high	175192	6239	TRUE	1	3	0	0	0	0	0	0	0	0	0	0	0	1	0	0	0	2	1	8
Agps	228061	10090	13	high	36669	7227	TRUE	0	0	0	0	0	0	0	0	0	0	0	0	0	0	0	0	0	0	0	0
Agps	228061	10090	9	moderate	386801	7955	TRUE	0	0	0	0	0	0	0	0	0	0	0	0	0	0	0	0	0	0	0	0
Agps	8540	9606	14	high	228061	10090	TRUE	0	1	0	5	0	0	0	0	0	0	0	0	0	4	0	1	0	0	4	15
Agps	228061	10090	14	high	8540	9606	TRUE	0	3	0	0	0	0	0	3	0	0	0	0	0	0	0	0	0	0	0	6
Agtpbp1	67269	10090	10	high	172241	6239	TRUE	1	4	5	0	0	0	0	0	0	0	0	0	0	2	0	0	0	3	2	17
Agtpbp1	67269	10090	3	moderate	32329	7227	TRUE	0	1	1	0	0	0	0	0	0	0	0	0	0	0	0	0	0	4	0	6
Agtpbp1	67269	10090	3	moderate	318558	7227	TRUE	0	0	0	0	0	0	0	0	0	0	0	0	0	0	0	0	0	0	0	0
Agtpbp1	67269	10090	13	high	554164	7955	TRUE	0	0	4	1	0	0	0	0	1	0	0	0	0	0	0	0	0	0	2	8
Agtpbp1	23287	9606	15	high	67269	10090	TRUE	0	3	66	12	0	0	0	0	13	0	1	0	0	29	0	0	0	0	28	152
Agtpbp1	67269	10090	15	high	23287	9606	TRUE	0	0	11	4	0	0	0	0	0	0	2	0	0	0	0	0	0	0	0	17
Ak7	78801	10090	2	moderate	34220	7227	TRUE	0	0	0	0	0	0	0	0	0	0	0	0	0	0	0	0	0	0	0	0
Ak7	78801	10090	14	high	504040	7955	TRUE	0	0	0	0	0	0	0	0	0	0	0	0	0	0	0	0	0	0	0	0
Ak7	122481	9606	14	high	78801	10090	TRUE	0	3	5	0	0	1	0	0	3	0	0	4	0	6	0	0	0	0	6	28
Ak7	78801	10090	14	high	122481	9606	TRUE	0	0	0	0	0	0	0	0	0	0	0	0	0	1	0	0	0	0	1	2
Akap9	100986	10090	5	moderate	3772382	7227	TRUE	1	3	3	0	1	0	0	0	0	0	0	0	0	0	0	0	0	5	0	13
Akap9	100986	10090	6	high	565037	7955	TRUE	0	0	0	0	0	0	0	0	0	0	0	0	0	0	0	0	0	0	0	0
Akap9	10142	9606	13	moderate	100986	10090	TRUE	0	6	0	0	0	1	0	2	5	0	0	0	0	19	0	22	0	1	19	75
Akap9	100986	10090	13	moderate	10142	9606	TRUE	0	0	0	0	0	0	0	0	0	2	0	0	0	0	0	0	0	0	0	2
Apaf1	11783	10090	4	moderate	175643	6239	TRUE	7	5	2	0	0	0	0	0	0	0	0	0	0	3	0	0	0	29	9	55
Apaf1	11783	10090	6	moderate	36914	7227	TRUE	2	4	1	0	0	0	0	0	2	0	0	0	0	3	0	0	0	11	3	26
Apaf1	11783	10090	14	moderate	58131	7955	TRUE	0	0	0	0	0	0	0	0	0	0	0	0	0	0	0	0	0	0	0	0
Apaf1	317	9606	15	high	11783	10090	TRUE	18	11	66	9	0	35	7	3	0	1	0	1	0	7	0	0	0	4	7	169
Apaf1	11783	10090	15	high	317	9606	TRUE	0	0	0	0	0	0	0	0	0	0	0	0	0	0	0	0	0	0	0	0
Ar	11835	10090	11	moderate	100000000	7955	TRUE	0	0	0	0	0	0	0	0	0	0	0	0	0	8	0	0	0	1	0	9
Ar	367	9606	16	moderate	11835	10090	TRUE	7	21	7	2	11	3	2	3	9	5	13	0	3	202	0	60	15	74	144	581
Ar	11835	10090	16	moderate	367	9606	TRUE	0	1	9	0	5	1	1	2	0	0	5	0	1	24	3	2	1	2	12	69
Arid4b	94246	10090	8	moderate	4363100	6239	TRUE	1	4	0	0	0	0	0	0	0	0	0	0	0	2	0	0	0	2	2	11
Arid4b	94246	10090	11	high	32877	7227	TRUE	0	0	0	0	0	0	0	0	0	0	0	0	0	0	0	0	0	3	0	3
Arid4b	94246	10090	11	moderate	101000000	7955	TRUE	0	0	0	0	0	0	0	0	0	0	0	0	0	0	0	0	0	0	0	0
Arid4b	51742	9606	14	high	94246	10090	TRUE	2	5	0	0	0	0	0	2	17	3	0	1	1	19	0	4	2	2	16	74
Arid4b	94246	10090	14	high	51742	9606	TRUE	0	0	0	0	0	0	0	0	0	0	0	0	0	0	0	0	0	0	0	0
Atm	11920	10090	7	moderate	3565793	6239	TRUE	1	4	0	0	0	0	0	0	0	0	0	0	0	4	0	0	0	18	5	32
Atm	11920	10090	12	moderate	41839	7227	TRUE	1	9	2	0	0	0	0	0	1	0	0	0	0	3	0	0	0	10	5	31
Atm	11920	10090	13	moderate	403064	7955	TRUE	0	0	0	0	0	0	0	0	0	0	0	0	0	0	0	0	0	0	0	0
Atm	472	9606	16	moderate	11920	10090	TRUE	10	48	27	1	0	0	0	2	87	1	0	0	1	35	0	12	33	28	38	323
Atm	11920	10090	16	moderate	472	9606	TRUE	0	4	13	3	8	3	0	0	23	6	1	1	3	4	2	4	2	1	3	81
Axl	558	9606	15	moderate	26362	10090	TRUE	0	0	10	1	1	0	0	1	17	3	0	0	1	16	0	1	0	9	8	68
Axl	26362	10090	15	moderate	558	9606	TRUE	0	0	0	0	2	1	0	0	0	0	0	0	0	6	0	0	0	1	4	14
Bax	12028	10090	12	high	58081	7955	TRUE	0	0	0	0	0	0	0	0	0	0	0	0	0	0	0	0	0	0	0	0
Bax	581	9606	16	high	12028	10090	TRUE	5	15	58	1	0	0	1	1	39	0	5	1	0	33	0	1	1	9	34	204
Bax	12028	10090	16	high	581	9606	TRUE	0	0	0	0	0	0	0	0	0	0	0	0	0	0	0	0	0	0	0	0
Bcl2l1	12048	10090	5	moderate	3565776	6239	TRUE	3	3	2	0	0	0	0	0	0	0	0	0	0	3	0	0	0	32	9	52
Bcl2l1	12048	10090	14	high	114401	7955	TRUE	0	0	1	0	0	0	0	0	0	0	0	0	0	0	1	0	0	0	2	4
Bcl2l1	598	9606	14	high	12048	10090	TRUE	2	3	10	0	2	0	0	0	25	0	0	0	0	10	2	5	2	9	12	82
Bcl2l1	12048	10090	14	high	598	9606	TRUE	0	0	0	0	0	0	0	0	0	0	0	0	0	0	0	0	0	0	0	0
Bcl2l11	12125	10090	5	moderate	100000000	7955	TRUE	0	0	0	0	0	0	0	0	0	0	0	0	0	0	0	0	0	0	0	0
Bcl2l11	10018	9606	15	moderate	12125	10090	TRUE	7	14	3	0	9	0	1	2	182	2	0	0	0	27	0	2	8	4	11	272
Bcl2l11	12125	10090	15	moderate	10018	9606	TRUE	0	0	0	0	0	0	0	0	0	0	0	0	0	0	0	0	0	0	0	0
Bik	638	9606	15	moderate	12124	10090	TRUE	0	3	0	0	0	0	0	0	13	0	0	0	0	7	0	0	0	1	6	30
Bik	12124	10090	15	moderate	638	9606	TRUE	0	0	0	0	0	0	0	0	0	0	0	0	0	0	0	0	0	0	0	0
Boll	75388	10090	9	high	173931	6239	TRUE	1	0	0	0	0	0	0	0	0	0	0	0	0	2	0	0	0	3	2	8
Boll	75388	10090	11	high	39049	7227	TRUE	0	0	0	0	0	0	0	0	0	0	0	0	0	2	0	0	0	0	2	4
Boll	75388	10090	2	moderate	58039	7955	TRUE	0	0	0	0	0	0	0	0	0	0	0	0	0	0	0	0	0	0	0	0
Boll	66037	9606	14	high	75388	10090	TRUE	0	0	0	0	0	0	0	0	0	0	0	0	0	10	0	0	0	0	8	18
Boll	75388	10090	14	high	66037	9606	TRUE	0	0	0	0	0	0	0	0	0	0	0	0	0	0	0	0	0	0	0	0
Brca1	12189	10090	3	high	175499	6239	TRUE	3	4	0	0	0	0	0	0	0	0	0	0	0	4	0	0	0	14	8	33
Brca1	12189	10090	3	high	185649	6239	TRUE	1	4	0	0	0	0	0	0	0	0	0	0	0	2	0	0	0	1	2	10
Brca1	672	9606	14	moderate	12189	10090	TRUE	80	42	7	0	73	0	3	8	17	1	1	1	7	25	0	9	94	29	23	420
Brca1	12189	10090	14	moderate	672	9606	TRUE	2	4	12	15	7	25	11	8	9	11	0	0	25	20	2	1	3	1	8	164
Brca2	12190	10090	10	moderate	566758	7955	TRUE	0	0	0	0	0	0	0	0	0	2	0	0	0	7	0	0	0	1	0	10
Brca2	675	9606	13	moderate	12190	10090	TRUE	35	31	2	0	17	0	1	5	9	0	0	0	8	26	4	2	49	10	30	229
Brca2	12190	10090	13	moderate	675	9606	TRUE	2	4	12	16	7	15	11	7	12	12	0	1	22	21	2	3	6	1	8	162
Brdt	114642	10090	11	high	172054	6239	TRUE	1	2	2	0	1	0	0	0	0	0	0	0	0	3	0	0	0	3	2	14
Brdt	114642	10090	9	high	31722	7227	TRUE	2	6	3	0	0	0	0	0	0	0	0	0	0	1	0	0	0	6	1	19
Brdt	114642	10090	10	high	333996	7955	TRUE	0	0	0	0	0	0	0	0	0	0	0	0	0	0	0	0	0	0	0	0
Brdt	676	9606	15	high	114642	10090	TRUE	0	0	0	0	0	0	0	2	0	0	0	0	0	14	0	1	0	3	15	35
Brdt	114642	10090	15	high	676	9606	TRUE	0	0	0	0	0	0	0	0	0	0	0	0	0	3	0	0	0	0	3	6
Bsg	12215	10090	6	high	318841	7227	TRUE	2	6	3	0	1	0	0	0	0	0	0	0	0	1	0	0	0	6	1	20
Bsg	12215	10090	14	high	337692	7955	TRUE	1	0	0	1	0	1	2	0	0	0	0	0	0	0	0	0	0	0	1	6
Bsg	682	9606	14	moderate	12215	10090	TRUE	5	4	5	6	0	0	0	0	12	0	0	2	4	10	0	2	0	2	10	62
Bsg	12215	10090	14	moderate	682	9606	TRUE	0	0	0	0	0	0	0	0	0	0	0	0	0	0	0	0	0	0	0	0
Btbd18	643376	9606	8	moderate	100000000	10090	TRUE	0	0	0	0	0	0	0	0	0	0	0	0	0	11	0	0	0	0	9	20
Btbd18	100000000	10090	8	moderate	643376	9606	TRUE	0	0	0	0	0	0	0	0	0	0	0	0	0	0	0	0	0	0	0	0
Ccdc42	276920	10090	8	moderate	35205	7227	TRUE	0	0	0	0	0	0	0	0	0	0	0	0	0	0	0	0	0	0	0	0
Ccdc42	276920	10090	11	high	100000000	7955	TRUE	0	0	0	0	0	0	0	0	0	0	0	0	0	0	0	0	0	0	0	0
Ccdc42	146849	9606	14	high	276920	10090	TRUE	0	0	0	0	0	0	0	0	0	0	0	0	0	12	0	0	0	1	13	26
Ccdc42	276920	10090	14	high	146849	9606	TRUE	0	0	0	0	0	0	0	0	0	0	0	0	0	0	0	0	0	0	0	0
Ccnb1ip1	57820	9606	13	moderate	276920	10090	TRUE	0	0	1	0	0	0	0	0	1	0	0	0	0	12	0	0	0	4	15	33
Cdk1	12534	10090	12	moderate	176374	6239	TRUE	20	8	2	0	0	0	0	1	0	0	0	0	2	26	0	0	0	20	12	91
Cdk1	12534	10090	14	high	34411	7227	TRUE	2	13	2	0	0	0	0	0	0	0	0	0	0	3	0	0	0	7	4	31
Cdk1	12534	10090	14	high	80973	7955	TRUE	2	0	2	1	0	1	0	0	0	1	0	0	0	0	0	0	0	1	4	12
Cdk1	983	9606	14	high	12534	10090	TRUE	8	1	0	3	0	0	0	0	0	0	0	0	3	16	0	1	2	8	18	60
Cdk1	12534	10090	14	high	983	9606	TRUE	0	0	0	0	0	0	0	0	0	0	0	0	0	0	0	0	0	0	0	0
Cdk2	12566	10090	4	high	176374	6239	TRUE	20	8	2	0	0	0	0	1	0	0	0	0	2	26	0	0	0	20	12	91
Cdk2	12566	10090	4	moderate	176774	6239	TRUE	3	4	2	0	0	0	0	0	0	0	2	0	0	2	0	0	0	6	2	21
Cdk2	12566	10090	4	high	171911	6239	TRUE	5	1	3	0	1	0	0	0	0	0	0	0	0	4	0	0	0	5	2	21
Cdk2	12566	10090	11	high	42453	7227	TRUE	0	1	1	0	0	0	0	0	0	0	0	0	0	1	0	0	0	1	1	5
Cdk2	12566	10090	15	high	406715	7955	TRUE	0	0	0	0	0	0	0	0	0	0	0	0	0	0	0	0	0	0	0	0
Cdk2	1017	9606	15	high	12566	10090	TRUE	9	14	0	1	1	0	0	1	6	10	2	0	5	41	0	1	2	13	41	147
Cdk2	12566	10090	15	high	1017	9606	TRUE	0	0	0	0	0	0	0	0	0	0	0	0	0	0	0	0	0	0	0	0
Cdk4	12567	10090	9	high	181472	6239	TRUE	4	5	1	0	1	0	0	0	0	0	0	0	0	7	0	0	0	3	6	27
Cdk4	12567	10090	11	high	36854	7227	TRUE	1	5	1	0	0	0	0	0	0	0	1	0	0	2	0	0	0	3	3	16
Cdk4	12567	10090	11	high	777730	7955	TRUE	0	0	0	0	0	0	0	0	0	0	0	0	0	1	0	0	0	0	6	7
Cdk4	1019	9606	16	high	12567	10090	TRUE	13	22	4	3	5	1	0	1	21	10	2	1	6	30	8	10	23	16	21	197
Cdk4	12567	10090	16	high	1019	9606	TRUE	0	0	1	1	9	0	0	0	1	1	0	0	3	1	0	0	3	0	0	20
Cep63	28135	10090	14	moderate	393574	7955	TRUE	0	0	0	0	0	0	0	0	0	0	0	0	0	0	0	0	0	0	0	0
Cep63	80254	9606	14	moderate	28135	10090	TRUE	0	3	9	0	0	1	0	0	0	0	0	0	0	13	0	1	0	2	15	44
Cep63	28135	10090	14	moderate	80254	9606	TRUE	0	2	11	0	0	4	0	1	0	0	0	0	0	2	0	0	0	0	0	20
Cfap221	226356	10090	11	moderate	100000000	7955	TRUE	0	0	0	0	0	0	0	0	0	0	0	0	0	0	0	0	0	0	0	0
Cfap221	200373	9606	13	moderate	226356	10090	TRUE	0	0	0	0	0	0	0	0	0	0	0	0	0	0	0	0	0	0	0	0
Cfap221	226356	10090	13	moderate	200373	9606	TRUE	0	0	0	0	0	0	0	0	0	0	0	0	0	0	0	0	0	0	0	0
Cib1	23991	10090	3	moderate	179415	6239	TRUE	1	4	1	0	0	0	0	0	0	0	0	0	0	4	0	0	0	2	3	15
Cib1	23991	10090	3	moderate	186617	6239	TRUE	1	4	0	0	0	0	0	0	0	0	0	0	0	4	0	0	0	1	3	13
Cib1	23991	10090	3	moderate	40695	7227	TRUE	0	0	1	0	0	0	0	0	0	0	0	0	0	0	0	0	0	1	0	2
Cib1	23991	10090	3	moderate	31074	7227	TRUE	0	0	0	0	0	0	0	0	0	0	0	0	0	0	0	0	0	0	0	0
Cib1	23991	10090	3	moderate	41695	7227	TRUE	0	0	0	0	0	0	0	0	0	0	0	0	0	0	0	0	0	0	0	0
Cib1	23991	10090	10	high	550376	7955	TRUE	0	0	0	0	0	0	0	0	0	0	0	0	0	0	0	0	0	0	0	0
Cib1	10519	9606	15	high	23991	10090	TRUE	0	0	2	0	0	0	0	0	5	0	0	0	0	7	0	0	0	1	7	22
Cib1	23991	10090	15	high	10519	9606	TRUE	0	0	0	0	4	0	0	0	0	0	0	0	0	0	0	0	0	0	0	4
Cks2	66197	10090	11	moderate	177658	6239	TRUE	6	0	0	0	0	0	0	0	0	0	0	0	0	3	0	0	0	10	2	21
Cks2	66197	10090	13	moderate	34250	7227	TRUE	2	3	0	0	0	0	0	0	0	0	0	0	0	2	0	0	0	4	2	13
Cks2	66197	10090	10	high	561930	7955	TRUE	0	0	0	0	0	0	0	0	0	0	0	0	0	0	0	0	0	0	0	0
Cks2	1164	9606	15	moderate	66197	10090	TRUE	0	0	0	0	0	0	0	0	0	0	0	0	0	6	0	0	0	2	7	15
Cks2	66197	10090	15	moderate	1164	9606	TRUE	0	0	0	0	0	0	0	0	0	0	0	0	0	0	0	0	0	0	0	0
Clcn2	12724	10090	14	high	174187	6239	TRUE	1	4	3	0	0	0	0	0	0	0	0	0	0	3	0	0	0	2	2	15
Clcn2	12724	10090	13	moderate	41428	7227	TRUE	0	0	0	0	0	0	0	0	0	0	0	0	0	0	0	0	0	0	0	0
Clcn2	12724	10090	11	high	100000000	7955	TRUE	0	0	0	0	0	0	0	0	0	0	0	0	0	0	0	0	0	0	0	0
Clcn2	1181	9606	16	high	12724	10090	TRUE	0	0	27	15	0	1	0	0	1	1	0	0	1	21	0	0	0	0	18	85
Clcn2	12724	10090	16	high	1181	9606	TRUE	0	0	15	4	0	1	0	0	0	0	0	0	0	0	0	1	0	0	0	21
Cldn11	18417	10090	14	moderate	436897	7955	TRUE	0	0	0	0	0	0	0	0	0	0	0	0	0	0	0	0	0	0	0	0
Cldn11	5010	9606	13	moderate	18417	10090	TRUE	0	0	10	9	0	0	0	0	1	0	0	0	0	7	0	1	0	0	6	34
Cldn11	18417	10090	13	moderate	5010	9606	TRUE	0	0	0	0	0	0	0	0	0	0	0	0	0	0	0	0	0	0	0	0
Clpp	53895	10090	14	moderate	174594	6239	TRUE	3	5	1	0	1	0	0	0	0	0	0	0	0	4	0	0	0	14	3	31
Clpp	53895	10090	14	moderate	34402	7227	TRUE	0	0	0	0	0	0	0	0	0	0	0	0	0	0	0	0	0	0	0	0
Clpp	53895	10090	12	moderate	553713	7955	TRUE	0	0	0	0	0	0	0	0	0	0	0	0	0	0	0	0	0	0	0	0
Clpp	8192	9606	15	moderate	53895	10090	TRUE	1	9	8	0	0	0	0	5	22	0	0	0	0	19	0	13	0	8	18	103
Clpp	53895	10090	15	moderate	8192	9606	TRUE	0	1	2	2	0	1	0	0	0	0	0	0	0	3	0	0	0	0	1	10
Cnbd2	70873	10090	5	high	41299	7227	TRUE	0	0	1	0	0	0	0	0	0	0	0	0	0	0	0	0	0	0	0	1
Cnbd2	140894	9606	13	high	70873	10090	TRUE	0	0	0	0	0	0	0	0	0	0	0	0	0	10	0	0	0	2	10	22
Cnbd2	70873	10090	13	high	140894	9606	TRUE	0	0	0	0	0	0	0	0	0	0	0	0	0	0	0	0	0	0	0	0
Cntd1	68107	10090	11	moderate	175388	6239	TRUE	1	0	0	0	0	0	0	0	0	0	0	0	0	2	0	0	0	2	2	7
Cntd1	68107	10090	8	moderate	100000000	7955	TRUE	0	0	0	0	0	0	0	0	0	0	0	0	0	0	0	0	0	0	0	0
Cntd1	124817	9606	14	moderate	68107	10090	TRUE	0	0	0	0	0	0	0	1	1	0	0	0	0	10	0	0	0	4	14	30
Cntd1	68107	10090	14	moderate	124817	9606	TRUE	0	0	0	0	0	0	0	0	0	0	0	0	0	0	0	0	0	0	0	0
Cul4a	99375	10090	9	moderate	174198	6239	TRUE	3	6	1	0	1	0	0	0	0	0	0	0	0	4	0	0	0	14	5	34
Cul4a	99375	10090	14	high	35780	7227	TRUE	0	6	0	0	0	0	0	0	0	0	0	0	0	0	0	0	0	8	0	14
Cul4a	99375	10090	9	high	394002	7955	TRUE	1	0	2	1	0	1	3	0	0	4	0	0	0	0	0	0	0	0	5	17
Cul4a	8451	9606	16	high	99375	10090	TRUE	0	2	1	0	0	0	0	1	19	0	0	0	5	18	0	5	1	7	20	79
Cul4a	99375	10090	16	high	8451	9606	TRUE	0	0	0	0	0	0	0	0	0	0	0	0	0	0	0	0	0	0	0	0
Dhh	13363	10090	7	high	180349	6239	TRUE	2	4	1	0	0	0	0	3	0	0	0	0	0	3	0	0	0	4	2	19
Dhh	13363	10090	7	moderate	180851	6239	TRUE	3	4	1	0	0	0	0	2	0	0	0	0	1	2	0	0	0	4	2	19
Dhh	13363	10090	12	moderate	42737	7227	TRUE	3	10	2	0	0	0	0	0	1	0	0	0	0	1	0	0	2	10	1	30
Dhh	13363	10090	8	moderate	558147	7955	TRUE	0	0	0	0	0	0	0	0	0	0	0	0	0	0	0	0	0	0	0	0
Dhh	50846	9606	16	moderate	13363	10090	TRUE	0	0	1	0	0	0	0	0	0	0	0	0	1	31	0	2	0	1	25	61
Dhh	13363	10090	16	moderate	50846	9606	TRUE	0	0	10	0	0	0	1	0	0	0	2	0	0	18	3	0	0	0	9	43
Dicer1	192119	10090	15	moderate	176138	6239	TRUE	7	6	4	0	2	0	0	4	0	0	0	0	1	10	0	0	0	35	10	79
Dicer1	192119	10090	15	high	42693	7227	TRUE	3	8	2	0	0	0	0	0	0	0	0	0	0	1	0	0	0	7	1	22
Dicer1	192119	10090	15	high	324724	7955	TRUE	5	0	8	1	2	3	0	3	0	1	0	0	0	0	0	0	0	2	10	35
Dicer1	23405	9606	16	moderate	192119	10090	TRUE	26	31	5	12	52	2	4	11	91	22	4	12	4	52	0	11	12	27	36	414
Dicer1	192119	10090	16	moderate	23405	9606	TRUE	0	0	2	0	2	0	0	0	0	0	3	1	1	5	7	0	2	0	4	27
Dmc1	13404	10090	4	moderate	177914	6239	TRUE	5	1	0	0	0	0	0	0	0	0	0	0	0	9	0	0	0	22	20	57
Dmc1	13404	10090	3	moderate	43577	7227	TRUE	0	2	1	0	0	0	0	0	0	0	1	0	0	2	0	0	0	4	4	14
Dmc1	13404	10090	11	high	553953	7955	TRUE	0	0	0	0	0	0	0	0	0	0	0	0	0	0	0	0	0	0	0	0
Dmc1	11144	9606	15	high	13404	10090	TRUE	0	0	0	0	0	0	0	0	0	0	0	0	0	37	0	2	0	11	50	100
Dmc1	13404	10090	15	high	11144	9606	TRUE	0	0	0	0	0	0	0	0	0	0	0	0	0	0	0	0	0	0	0	0
Dmrtc2	71241	10090	3	moderate	184287	6239	TRUE	1	5	2	0	1	0	0	0	0	0	0	0	0	3	0	0	0	6	3	21
Dmrtc2	71241	10090	3	moderate	189878	6239	TRUE	4	5	0	0	0	0	0	0	0	0	0	0	0	4	0	0	0	5	2	20
Dmrtc2	71241	10090	3	moderate	183202	6239	TRUE	1	4	0	0	0	0	0	0	0	0	0	0	0	2	0	0	0	2	2	11
Dmrtc2	71241	10090	3	high	190512	6239	TRUE	1	4	0	0	0	0	0	0	0	0	0	0	0	2	0	0	0	2	2	11
Dmrtc2	71241	10090	3	moderate	43495	7227	TRUE	0	0	0	0	0	0	0	0	0	0	0	0	0	0	0	0	0	0	0	0
Dmrtc2	71241	10090	2	moderate	474350	7955	TRUE	1	0	1	0	0	0	0	0	0	0	0	0	0	0	2	0	0	0	2	6
Dmrtc2	63946	9606	14	high	71241	10090	TRUE	0	0	0	0	0	0	0	0	0	0	0	0	0	17	0	0	0	2	17	36
Dmrtc2	71241	10090	14	high	63946	9606	TRUE	0	0	0	0	0	0	0	0	0	0	0	0	0	0	0	0	0	0	0	0
Dnmt3a	13435	10090	15	high	553189	7955	TRUE	0	0	0	0	0	0	0	0	0	0	0	0	0	0	0	0	0	0	0	0
Dnmt3a	1788	9606	16	high	13435	10090	TRUE	5	10	9	0	0	0	0	2	4	0	0	0	0	4	3	2	0	0	4	43
Dnmt3a	13435	10090	16	high	1788	9606	TRUE	0	1	5	0	0	4	0	1	1	1	1	0	1	0	0	0	0	0	0	15
Dnmt3c	1789	9606	14	high	13436	10090	TRUE	21	23	0	2	0	10	0	3	16	4	0	0	1	0	0	1	1	0	0	82
Dnmt3l	54427	10090	4	high	30659	7955	TRUE	0	0	1	4	0	1	0	0	0	2	0	0	0	0	0	0	0	0	2	10
Dnmt3l	54427	10090	4	high	321084	7955	TRUE	0	0	0	0	0	0	0	0	0	1	0	0	0	0	0	0	0	0	2	3
Dnmt3l	54427	10090	4	high	30659	7955	TRUE	0	0	1	4	0	1	0	0	0	2	0	0	0	0	0	0	0	0	0	8
Dnmt3l	54427	10090	4	high	321084	7955	TRUE	0	0	0	0	0	0	0	0	0	1	0	0	0	0	0	0	0	0	0	1
Dnmt3l	54427	10090	4	high	323723	7955	TRUE	0	0	0	0	0	0	0	0	0	0	0	0	0	0	0	0	0	0	0	0
Dnmt3l	29947	9606	13	moderate	54427	10090	TRUE	10	3	1	0	0	0	0	1	0	1	0	0	0	17	0	1	0	3	20	57
Dnmt3l	29947	9606	13	moderate	54427	10090	TRUE	10	3	1	0	0	0	0	1	0	1	0	0	0	17	0	1	0	3	20	57
Dnmt3l	54427	10090	13	moderate	29947	9606	TRUE	0	0	0	0	0	0	0	0	0	0	0	0	0	0	0	0	0	0	0	0
Ehd1	13660	10090	14	moderate	179010	6239	TRUE	5	1	0	0	0	0	0	0	0	0	0	0	1	4	0	0	0	7	3	21
Ehd1	13660	10090	14	high	41569	7227	TRUE	0	0	2	0	0	0	0	0	0	0	0	0	0	1	0	0	0	3	0	6
Ehd1	13660	10090	13	high	405810	7955	TRUE	0	0	0	0	0	0	0	0	0	0	0	0	0	0	0	0	0	0	0	0
Ehd1	10938	9606	16	moderate	13660	10090	TRUE	1	5	0	5	0	1	0	1	1	0	0	0	0	15	0	1	0	3	14	47
Ehd1	13660	10090	16	moderate	10938	9606	TRUE	0	0	0	0	0	0	0	0	0	0	0	0	0	0	0	0	0	0	0	0
Ehmt2	110147	10090	7	high	185242	6239	TRUE	1	4	0	0	0	0	0	0	0	0	0	0	0	2	0	0	0	2	2	11
Ehmt2	110147	10090	12	high	30971	7227	TRUE	0	3	4	0	0	0	0	0	2	0	0	0	0	0	0	0	0	5	0	14
Ehmt2	110147	10090	9	high	569250	7955	TRUE	0	0	5	5	0	0	0	0	0	1	0	0	0	0	0	0	0	0	2	13
Ehmt2	10919	9606	14	high	110147	10090	TRUE	11	8	16	1	0	0	0	0	11	0	0	0	1	9	0	0	0	4	10	71
Ehmt2	110147	10090	14	high	10919	9606	TRUE	0	0	0	0	0	0	0	0	0	0	0	0	0	0	0	0	0	0	0	0
Eif2s3y	26908	10090	12	high	171792	6239	TRUE	6	5	2	0	0	0	0	0	0	0	0	0	1	9	0	0	0	7	2	32
Eif2s3y	26908	10090	10	moderate	41843	7227	TRUE	0	0	0	0	0	0	0	0	0	0	0	0	0	0	0	0	0	0	0	0
Eif2s3y	26908	10090	13	high	327341	7955	TRUE	1	0	2	0	0	0	0	0	0	0	0	0	0	0	0	0	0	1	2	6
Eif2s3y	26908	10090	13	high	327341	7955	TRUE	1	0	2	0	0	0	0	0	0	0	0	0	0	0	0	0	0	1	0	4
Eif2s3y	255308	9606	4	moderate	26905	10090	TRUE	0	0	0	0	0	0	0	0	0	0	0	0	0	0	0	0	0	0	0	0
Eif2s3y	1968	9606	13	moderate	26905	10090	TRUE	0	0	0	0	0	0	0	0	0	0	0	0	0	0	0	0	0	0	0	0
Eif2s3y	26908	10090	8	moderate	1968	9606	TRUE	0	5	22	4	0	14	2	0	0	0	3	0	0	5	2	1	0	0	2	60
Eif4g3	230861	10090	8	moderate	174322	6239	TRUE	6	7	1	0	1	0	0	0	0	0	0	0	0	12	0	1	0	25	10	63
Eif4g3	230861	10090	11	high	43839	7227	TRUE	0	2	1	0	0	0	0	0	0	0	0	0	0	2	0	0	0	1	2	8
Eif4g3	230861	10090	10	high	566131	7955	TRUE	0	0	0	0	0	0	0	0	0	0	0	0	0	0	0	0	0	0	0	0
Eif4g3	230861	10090	10	high	568761	7955	TRUE	0	0	0	0	0	0	0	0	0	0	0	0	0	0	0	0	0	0	0	0
Eif4g3	8672	9606	16	moderate	230861	10090	TRUE	0	0	0	0	0	0	0	0	0	0	0	0	0	5	0	0	0	3	8	16
Eif4g3	230861	10090	16	moderate	8672	9606	TRUE	0	0	0	0	0	0	0	0	0	0	0	0	0	0	0	0	0	0	0	0
Elavl2	15569	10090	11	moderate	174506	6239	TRUE	2	6	6	0	1	0	0	0	0	0	0	0	1	4	1	0	0	3	3	27
Elavl2	15569	10090	14	high	32245	7227	TRUE	0	0	2	0	0	0	0	0	0	0	0	0	0	0	0	0	0	3	0	5
Elavl2	15569	10090	15	high	431719	7955	TRUE	0	0	0	0	0	0	0	0	0	0	0	0	0	0	0	0	0	0	0	0
Elavl2	1993	9606	15	moderate	15569	10090	TRUE	0	0	0	0	0	0	0	0	0	0	0	0	0	0	0	0	0	0	0	0
Elavl2	15569	10090	15	moderate	1993	9606	TRUE	0	0	0	0	0	0	0	0	0	0	0	0	0	0	0	0	0	0	0	0
Etv5	104156	10090	2	high	180702	6239	TRUE	1	4	1	0	0	0	0	0	0	0	0	0	0	2	0	0	0	4	2	14
Etv5	104156	10090	6	moderate	42952	7227	TRUE	0	2	2	0	0	0	0	0	0	0	0	0	0	0	0	0	0	2	0	6
Etv5	104156	10090	14	high	337626	7955	TRUE	3	0	0	0	0	1	0	0	5	3	0	0	0	3	0	0	0	0	2	17
Etv5	2119	9606	15	high	104156	10090	TRUE	9	6	1	1	0	0	5	0	0	0	0	0	0	33	0	0	0	0	17	72
Etv5	104156	10090	15	high	2119	9606	TRUE	0	0	0	0	0	0	0	0	0	0	0	0	0	0	0	0	0	0	0	0
Fads2	56473	10090	13	moderate	177820	6239	TRUE	4	3	2	0	0	0	0	0	0	0	1	0	0	5	0	1	0	10	5	31
Fads2	56473	10090	3	high	35009	7227	TRUE	0	2	0	0	0	0	0	0	0	0	0	0	0	0	0	0	0	2	0	4
Fads2	56473	10090	3	high	35008	7227	TRUE	0	0	0	0	0	0	0	0	0	0	0	0	0	0	0	0	0	0	0	0
Fads2	56473	10090	14	moderate	140615	7955	TRUE	0	0	0	0	0	0	0	0	0	0	0	0	0	0	0	0	0	0	0	0
Fads2	9415	9606	15	moderate	56473	10090	TRUE	0	3	0	1	1	0	0	0	8	0	0	0	3	20	0	7	0	6	15	64
Fads2	56473	10090	15	moderate	9415	9606	TRUE	0	0	0	0	0	0	0	0	0	0	0	0	0	0	0	0	0	0	0	0
Fancf	100000000	10090	9	moderate	692250	7955	TRUE	0	0	0	0	0	0	0	0	0	0	0	0	0	0	0	0	0	0	6	6
Fancf	2188	9606	13	moderate	100000000	10090	TRUE	0	1	0	0	0	0	0	0	0	0	0	0	0	6	0	3	4	2	4	20
Fancf	100000000	10090	13	moderate	2188	9606	TRUE	2	3	9	15	4	15	10	7	8	9	0	0	7	16	1	1	1	0	6	114
Fancm	104806	10090	4	moderate	172546	6239	TRUE	7	4	0	0	0	0	0	0	0	0	0	0	0	8	0	0	0	25	11	55
Fancm	104806	10090	12	moderate	42543	7227	TRUE	0	1	0	0	0	0	0	0	0	0	0	0	0	1	0	0	0	3	3	8
Fancm	104806	10090	3	moderate	100000000	7955	TRUE	0	0	0	0	0	0	0	0	0	0	0	0	0	0	0	0	0	0	11	11
Fancm	57697	9606	13	high	104806	10090	TRUE	0	2	0	0	0	0	0	0	0	0	0	0	1	12	0	0	3	2	10	30
Fancm	104806	10090	13	high	57697	9606	TRUE	2	3	9	15	4	15	10	7	7	9	0	0	7	21	4	1	1	0	10	125
Fbxo43	78803	10090	4	moderate	33959	7227	TRUE	0	8	1	0	0	0	0	0	0	0	0	0	0	0	0	0	0	4	0	13
Fbxo43	78803	10090	11	moderate	393403	7955	TRUE	0	0	0	0	0	0	0	0	0	0	0	0	0	0	0	0	0	0	0	0
Fbxo43	286151	9606	16	moderate	78803	10090	TRUE	0	1	0	0	0	0	0	0	0	0	0	0	0	13	0	0	0	5	18	37
Fbxo43	78803	10090	16	moderate	286151	9606	TRUE	0	0	0	0	0	0	0	0	0	0	0	0	0	0	0	0	0	0	0	0
Fkbp6	94244	10090	2	moderate	171974	6239	TRUE	2	4	2	0	0	0	0	0	0	0	0	0	0	2	0	0	0	5	2	17
Fkbp6	94244	10090	2	moderate	179752	6239	TRUE	2	4	1	0	0	0	0	0	0	0	0	0	0	2	0	0	0	5	2	16
Fkbp6	94244	10090	12	moderate	45360	7227	TRUE	0	0	1	0	0	0	0	0	0	0	0	0	0	2	0	0	0	0	2	5
Fkbp6	94244	10090	13	high	402839	7955	TRUE	0	0	0	0	0	0	0	0	0	0	0	0	0	0	0	0	0	0	0	0
Fkbp6	8468	9606	14	moderate	94244	10090	TRUE	0	0	1	0	0	0	0	0	0	0	0	0	0	4	0	0	0	1	5	11
Fkbp6	94244	10090	14	moderate	8468	9606	TRUE	0	0	0	0	0	0	0	0	0	0	0	0	0	0	0	0	0	0	0	0
Foxp3	20371	10090	5	moderate	177340	6239	TRUE	3	4	0	0	0	0	0	0	0	0	0	0	0	4	0	0	0	2	4	17
Foxp3	20371	10090	4	moderate	41182	7227	TRUE	0	3	8	0	0	0	0	0	0	0	2	0	0	1	0	0	0	4	1	19
Foxp3	20371	10090	6	high	571165	7955	TRUE	0	0	1	0	1	1	0	1	2	0	0	2	3	1	0	0	0	0	4	16
Foxp3	20371	10090	6	moderate	102000000	7955	TRUE	0	0	0	0	0	0	0	0	0	0	0	0	0	0	0	0	0	0	0	0
Foxp3	50943	9606	15	high	20371	10090	TRUE	1	42	8	9	30	7	1	0	365	7	0	16	31	17	2	7	0	6	7	556
Foxp3	20371	10090	15	high	50943	9606	TRUE	0	0	2	0	1	0	0	0	7	1	0	0	4	1	3	3	0	0	0	22
Gal3st1	53897	10090	15	high	793735	7955	TRUE	0	0	0	0	0	0	0	0	0	0	0	0	0	0	0	0	0	0	0	0
Gal3st1	9514	9606	16	moderate	53897	10090	TRUE	2	0	10	0	0	0	0	0	0	0	0	0	0	6	0	9	0	1	6	34
Gal3st1	53897	10090	16	moderate	9514	9606	TRUE	0	0	0	0	0	0	0	0	0	0	0	0	0	0	0	0	0	0	0	0
Gja1	14609	10090	13	high	30236	7955	TRUE	1	0	3	1	0	0	5	13	1	0	0	0	0	0	0	0	1	3	1	29
Gja1	2697	9606	14	high	14609	10090	TRUE	13	40	29	8	8	34	5	15	10	113	3	2	0	48	0	7	0	9	42	386
Gja1	14609	10090	14	high	2697	9606	TRUE	0	3	19	28	34	58	15	27	0	19	2	1	1	2	2	2	0	0	1	214
Gm960	381196	10090	6	moderate	100000000	7955	TRUE	0	0	0	0	0	0	0	0	0	0	0	0	0	0	0	0	0	0	0	0
Gm960	79703	9606	12	moderate	381196	10090	TRUE	0	0	0	0	0	0	0	0	0	0	0	0	0	8	0	0	0	6	10	24
Gm960	381196	10090	12	moderate	79703	9606	TRUE	0	0	0	0	0	0	0	0	0	0	0	0	0	0	0	0	0	0	0	0
Gnpat	14712	10090	14	high	174916	6239	TRUE	1	4	0	0	0	0	0	0	0	0	0	0	0	2	0	0	0	2	2	11
Gnpat	14712	10090	14	moderate	53586	7227	TRUE	0	0	0	0	0	0	0	0	0	0	0	0	0	0	0	0	0	0	0	0
Gnpat	14712	10090	15	moderate	572335	7955	TRUE	0	0	0	0	0	0	0	0	0	0	0	0	0	0	0	0	0	0	0	0
Gnpat	8443	9606	16	high	14712	10090	TRUE	0	4	18	7	0	0	1	0	0	0	0	0	0	4	0	1	0	1	5	41
Gnpat	14712	10090	16	high	8443	9606	TRUE	0	3	2	1	0	8	1	7	0	0	2	0	0	0	0	0	0	0	0	24
Golga3	269682	10090	2	moderate	41459	7227	TRUE	0	0	1	0	0	0	0	0	0	0	1	0	0	0	0	0	0	0	0	2
Golga3	269682	10090	11	moderate	570879	7955	TRUE	0	0	0	0	0	0	0	0	0	0	0	0	0	0	0	0	0	0	0	0
Golga3	2802	9606	14	moderate	269682	10090	TRUE	0	0	0	0	0	0	0	0	1	0	0	0	0	21	0	4	0	2	23	51
Golga3	269682	10090	14	moderate	2802	9606	TRUE	0	0	0	0	0	0	0	0	0	0	0	0	0	0	0	0	0	0	0	0
Gtf2a1	83602	10090	8	moderate	178893	6239	TRUE	1	0	0	0	0	0	0	0	0	0	0	0	0	1	0	0	0	1	1	4
Gtf2a1	83602	10090	12	moderate	43284	7227	TRUE	0	0	0	0	0	0	0	0	0	0	0	0	0	0	0	0	0	0	0	0
Gtf2a1	83602	10090	12	high	323974	7955	TRUE	0	0	0	0	0	0	0	0	0	0	0	0	0	0	0	0	0	0	0	0
Gtf2a1	2957	9606	14	high	83602	10090	TRUE	1	2	0	1	0	0	0	0	0	0	0	0	0	8	0	1	0	0	7	20
Gtf2a1	83602	10090	14	high	2957	9606	TRUE	0	0	0	0	0	0	0	0	0	0	0	0	0	0	0	0	0	0	0	0
Hcn2	15166	10090	8	moderate	36589	7227	TRUE	0	0	7	0	0	0	0	0	0	0	0	0	0	0	0	0	0	1	0	8
Hcn2	15166	10090	9	high	557285	7955	TRUE	0	0	0	0	0	0	0	0	0	0	0	0	0	0	0	0	0	0	0	0
Hcn2	610	9606	15	moderate	15166	10090	TRUE	0	15	35	6	0	0	0	0	2	4	0	0	0	2	0	0	0	0	2	66
Hcn2	15166	10090	15	moderate	610	9606	TRUE	0	0	0	0	0	0	0	0	0	0	0	0	0	0	0	0	0	0	0	0
Hmga1	15361	10090	7	high	406447	7955	TRUE	0	0	0	0	0	0	0	0	0	0	0	0	0	0	0	0	0	0	0	0
Hmga1	111241	10090	7	high	406447	7955	TRUE	0	0	0	0	0	0	0	0	0	0	0	0	0	0	0	0	0	0	0	0
Hmga1	111241	10090	7	moderate	768130	7955	TRUE	0	0	0	0	0	0	0	0	0	0	0	0	0	0	0	0	0	0	0	0
Hmga1	3159	9606	11	high	111241	10090	TRUE	0	0	0	0	0	0	0	0	0	0	0	0	0	0	0	0	0	0	0	0
Hmga1	15361	10090	8	moderate	3159	9606	TRUE	0	1	0	0	0	0	0	0	0	0	0	0	0	0	1	1	0	0	0	3
Hmga1	111241	10090	11	high	3159	9606	TRUE	0	1	0	0	0	0	0	0	0	0	0	0	0	0	1	1	0	0	0	3
Hmga2	15364	10090	3	moderate	173805	6239	TRUE	1	4	0	0	0	0	0	0	0	0	0	0	0	2	0	0	0	4	2	13
Hmga2	15364	10090	12	moderate	324428	7955	TRUE	0	0	0	0	0	0	0	0	0	0	0	0	0	0	0	0	0	0	0	0
Hmga2	8091	9606	13	high	15364	10090	TRUE	1	24	2	3	1	3	2	0	0	0	0	0	1	12	2	11	1	2	11	76
Hmga2	15364	10090	13	high	8091	9606	TRUE	1	2	8	2	4	10	1	2	1	1	2	0	2	5	1	0	0	0	0	42
Hormad1	67981	10090	7	high	259571	6239	TRUE	1	4	0	0	0	0	0	0	0	0	0	0	0	5	0	0	0	4	6	20
Hormad1	67981	10090	7	high	177462	6239	TRUE	3	0	2	0	0	0	0	0	0	0	0	0	0	9	0	0	0	8	4	26
Hormad1	67981	10090	7	high	177405	6239	TRUE	1	0	0	0	0	0	0	0	0	0	0	0	0	2	0	0	0	2	2	7
Hormad1	67981	10090	13	moderate	436630	7955	TRUE	0	0	0	0	0	0	0	0	0	0	0	0	0	0	0	0	0	0	0	0
Hormad1	84072	9606	13	moderate	67981	10090	TRUE	3	1	0	0	0	0	0	0	0	0	0	0	0	23	0	4	0	27	54	112
Hormad1	67981	10090	13	moderate	84072	9606	TRUE	0	0	0	0	0	0	0	0	0	0	0	0	0	0	0	0	0	0	0	0
Hormad2	75828	10090	9	moderate	177462	6239	TRUE	3	0	2	0	0	0	0	0	0	0	0	0	0	9	0	0	0	8	4	26
Hormad2	75828	10090	8	high	436630	7955	TRUE	0	0	0	0	0	0	0	0	0	0	0	0	0	0	0	0	0	0	0	0
Hormad2	150280	9606	15	moderate	75828	10090	TRUE	0	0	0	0	0	0	0	0	0	0	0	0	0	14	0	0	0	10	24	48
Hormad2	75828	10090	15	moderate	150280	9606	TRUE	0	0	0	0	0	0	0	0	0	0	0	0	0	0	0	0	0	0	0	0
Hoxa10	15395	10090	4	high	176640	6239	TRUE	4	4	0	0	0	0	0	0	0	0	0	0	0	2	0	0	0	4	2	16
Hoxa10	15395	10090	4	high	47763	7227	TRUE	1	5	3	0	1	0	0	0	0	0	0	0	0	4	0	0	0	4	3	21
Hoxa10	15395	10090	13	high	30391	7955	TRUE	0	0	0	0	0	0	0	0	0	0	0	0	0	0	0	0	0	0	0	0
Hoxa10	3206	9606	15	high	15395	10090	TRUE	0	0	1	0	0	0	4	24	0	2	0	0	1	21	0	0	0	7	15	75
Hoxa10	15395	10090	15	high	3206	9606	TRUE	0	0	0	0	0	0	0	0	0	0	0	0	0	0	0	0	0	0	0	0
Hoxa11	15396	10090	2	moderate	176641	6239	TRUE	4	4	1	0	0	1	0	0	0	0	0	0	1	2	0	0	0	7	2	22
Hoxa11	15396	10090	14	high	30382	7955	TRUE	0	0	0	0	0	0	0	0	0	0	0	0	0	0	0	0	0	0	0	0
Hoxa11	3207	9606	15	high	15396	10090	TRUE	12	8	0	0	0	0	72	49	0	0	0	0	0	69	0	0	0	9	35	254
Hoxa11	15396	10090	15	high	3207	9606	TRUE	0	0	0	1	0	0	5	6	6	0	0	0	0	0	0	0	0	0	0	18
Hsf1	15499	10090	8	high	173078	6239	TRUE	3	8	6	0	0	0	0	0	0	0	0	0	1	5	0	0	0	39	5	67
Hsf1	15499	10090	11	moderate	37068	7227	TRUE	0	2	2	0	0	0	0	0	1	0	0	0	0	2	0	0	0	5	2	14
Hsf1	15499	10090	10	high	58123	7955	TRUE	0	0	2	4	0	0	0	0	0	0	0	0	0	0	0	0	0	0	2	8
Hsf1	3297	9606	15	high	15499	10090	TRUE	7	8	13	3	1	0	0	0	5	0	0	0	2	14	0	1	0	11	19	84
Hsf1	15499	10090	15	high	3297	9606	TRUE	0	0	0	0	0	0	0	0	0	0	0	0	0	0	0	0	0	0	0	0
Hsf2	15500	10090	7	moderate	173078	6239	TRUE	3	8	6	0	0	0	0	0	0	0	0	0	1	5	0	0	0	39	5	67
Hsf2	15500	10090	8	moderate	37068	7227	TRUE	0	2	2	0	0	0	0	0	1	0	0	0	0	2	0	0	0	5	2	14
Hsf2	15500	10090	14	high	140427	7955	TRUE	0	0	0	0	0	0	0	0	0	0	0	0	0	0	0	0	0	0	0	0
Hsf2	3298	9606	14	high	15500	10090	TRUE	2	5	6	1	0	0	0	0	0	3	0	0	1	30	0	2	0	5	31	86
Hsf2	15500	10090	14	high	3298	9606	TRUE	0	0	0	0	0	0	0	0	0	0	0	0	0	0	0	0	0	0	0	0
Hsp90aa1	15519	10090	11	moderate	179971	6239	TRUE	9	7	4	0	0	0	0	0	0	0	0	0	0	8	0	0	0	15	3	46
Hsp90aa1	15519	10090	13	moderate	38389	7227	TRUE	2	9	2	0	0	0	0	0	0	0	0	0	0	3	0	0	0	8	2	26
Hsp90aa1	15519	10090	14	moderate	565155	7955	TRUE	1	0	0	0	0	0	0	0	0	0	0	0	0	1	0	0	0	0	3	5
Hsp90aa1	3320	9606	14	high	15519	10090	TRUE	0	1	7	7	0	3	0	0	3	0	0	0	0	19	0	1	0	3	21	65
Hsp90aa1	15519	10090	14	high	3320	9606	TRUE	0	0	0	0	0	0	0	0	0	0	0	0	0	0	0	0	0	0	0	0
Hspbp1	66245	10090	11	high	39447	7227	TRUE	0	0	0	0	0	0	0	0	0	0	0	0	0	0	0	0	0	0	0	0
Hspbp1	66245	10090	10	high	338155	7955	TRUE	0	0	0	0	0	0	0	0	0	0	0	0	0	0	0	0	0	0	0	0
Hspbp1	23640	9606	14	moderate	66245	10090	TRUE	0	0	0	0	0	0	0	0	0	0	0	0	0	9	0	0	0	1	10	20
Hspbp1	66245	10090	14	moderate	23640	9606	TRUE	0	0	0	0	0	0	0	0	0	0	0	0	0	0	0	0	0	0	0	0
Igf1r	16001	10090	14	moderate	175410	6239	TRUE	7	5	19	0	0	0	0	4	0	0	4	0	0	9	0	4	0	112	11	175
Igf1r	16001	10090	12	high	42549	7227	TRUE	2	21	10	0	0	0	0	0	1	0	1	0	0	4	0	0	2	17	4	62
Igf1r	16001	10090	14	moderate	245701	7955	TRUE	3	0	2	2	0	0	0	0	0	2	2	0	0	0	0	0	0	0	11	22
Igf1r	3480	9606	16	moderate	16001	10090	TRUE	50	70	14	18	9	1	4	13	3	13	6	14	3	10	0	20	2	5	15	270
Igf1r	16001	10090	16	moderate	3480	9606	TRUE	2	4	8	3	2	15	5	6	0	3	0	0	0	0	2	0	0	1	0	51
Ikbkg	16151	10090	4	moderate	37967	7227	TRUE	0	2	0	0	0	0	0	0	1	0	0	0	0	1	0	0	1	1	1	7
Ikbkg	16151	10090	14	moderate	541530	7955	TRUE	0	0	0	0	0	0	0	0	0	0	0	0	0	0	0	0	0	0	1	1
Ikbkg	8517	9606	14	moderate	16151	10090	TRUE	3	12	2	0	18	0	0	2	56	0	0	0	45	3	0	24	4	11	2	182
Ikbkg	16151	10090	14	moderate	8517	9606	TRUE	0	2	12	15	37	9	4	8	13	4	1	1	1	0	0	1	0	0	0	108
Insl6	11172	9606	14	moderate	27356	10090	TRUE	0	0	0	0	0	0	0	0	0	0	0	0	0	11	0	0	0	0	11	22
Insl6	27356	10090	14	moderate	11172	9606	TRUE	0	0	0	0	0	0	0	0	0	0	0	0	0	0	0	0	0	0	0	0
Ip6k1	27399	10090	12	high	172779	6239	TRUE	1	4	0	0	0	0	0	0	0	0	0	0	0	2	0	0	0	2	2	11
Ip6k1	27399	10090	11	moderate	37465	7227	TRUE	0	0	0	0	0	0	0	0	0	0	0	0	0	0	0	0	0	1	0	1
Ip6k1	27399	10090	14	moderate	564478	7955	TRUE	0	0	0	0	0	0	0	0	0	0	0	0	0	0	0	0	0	0	0	0
Ip6k1	9807	9606	15	high	27399	10090	TRUE	0	2	4	0	0	0	0	0	0	0	0	0	0	6	0	5	0	0	5	22
Ip6k1	27399	10090	15	high	9807	9606	TRUE	0	0	0	0	0	0	0	0	0	0	0	0	0	0	0	0	0	0	0	0
Iqcg	69707	10090	11	moderate	43307	7227	TRUE	0	0	0	0	0	0	0	0	0	0	0	0	0	0	0	0	0	0	0	0
Iqcg	69707	10090	14	moderate	100000000	7955	TRUE	2	0	0	0	0	0	0	0	8	2	0	0	0	1	0	0	0	0	0	13
Iqcg	84223	9606	14	moderate	69707	10090	TRUE	0	0	0	0	0	0	0	0	0	0	0	0	0	14	0	0	0	0	14	28
Iqcg	69707	10090	14	moderate	84223	9606	TRUE	0	0	0	0	0	0	0	0	0	0	0	0	0	0	0	0	0	0	0	0
Kcnj6	16522	10090	7	moderate	191695	6239	TRUE	1	4	0	0	0	0	0	0	0	0	0	0	0	2	0	0	0	1	2	10
Kcnj6	16522	10090	6	moderate	42770	7227	TRUE	0	2	0	0	0	0	0	0	0	0	0	0	0	0	0	0	0	4	0	6
Kcnj6	16522	10090	14	high	569498	7955	TRUE	0	0	0	0	0	0	0	0	0	0	0	0	0	0	0	0	0	0	0	0
Kcnj6	3763	9606	14	high	16522	10090	TRUE	0	6	81	3	0	0	0	0	1	0	1	0	0	23	0	4	0	6	22	147
Kcnj6	16522	10090	14	high	3763	9606	TRUE	1	2	11	4	2	15	0	8	0	0	0	4	0	1	0	0	0	0	1	49
Kiss1	280287	10090	4	moderate	100000000	7955	TRUE	0	0	2	0	0	0	0	0	0	0	0	0	0	0	0	0	0	0	0	2
Kiss1	3814	9606	11	moderate	280287	10090	TRUE	0	2	1	0	0	1	0	0	0	0	0	0	3	36	3	8	0	16	21	91
Kiss1	280287	10090	11	moderate	3814	9606	TRUE	0	3	2	2	2	4	0	5	0	0	0	0	0	14	3	0	0	3	8	46
Kiss1r	114229	10090	2	moderate	191320	6239	TRUE	3	5	21	0	0	0	0	0	0	0	0	0	0	4	0	1	0	8	4	46
Kiss1r	114229	10090	2	moderate	187897	6239	TRUE	1	4	2	0	0	0	0	0	0	0	0	0	0	2	0	0	0	2	2	13
Kiss1r	114229	10090	10	moderate	100000000	7955	TRUE	0	0	0	0	0	0	0	0	0	0	0	0	0	0	0	0	0	0	0	0
Kiss1r	84634	9606	14	moderate	114229	10090	TRUE	0	6	5	2	2	0	0	3	14	1	0	0	5	105	3	31	0	25	65	267
Kiss1r	114229	10090	14	moderate	84634	9606	TRUE	0	5	9	7	3	6	2	8	0	1	2	0	0	20	10	0	0	3	9	85
Kit	16590	10090	6	high	181289	6239	TRUE	1	4	2	0	0	0	0	0	0	0	2	0	0	3	0	0	0	2	2	16
Kit	16590	10090	6	high	175182	6239	TRUE	2	4	2	0	0	0	0	0	0	0	0	0	0	3	0	0	0	2	2	15
Kit	16590	10090	6	high	186632	6239	TRUE	1	0	1	0	0	0	0	0	0	0	0	0	0	2	0	0	0	5	1	10
Kit	16590	10090	5	moderate	34127	7227	TRUE	2	8	1	0	0	0	0	0	1	0	0	0	0	0	0	0	1	9	0	22
Kit	16590	10090	15	high	30256	7955	TRUE	4	0	1	0	4	1	0	2	0	0	0	0	1	0	0	0	0	1	3	17
Kit	3815	9606	16	high	16590	10090	TRUE	51	86	9	30	261	0	0	1	197	6	3	2	40	165	0	17	23	14	126	1031
Kit	16590	10090	16	high	3815	9606	TRUE	0	0	6	3	23	5	1	0	9	3	1	1	12	4	0	2	4	1	3	78
Kitl	17311	10090	10	moderate	553179	7955	TRUE	1	0	2	0	1	0	0	0	0	0	0	0	0	0	0	0	0	0	0	4
Kitl	4254	9606	15	moderate	17311	10090	TRUE	29	48	2	1	181	0	0	6	147	1	0	0	10	73	0	2	9	5	52	566
Kitl	17311	10090	15	moderate	4254	9606	TRUE	0	0	0	4	10	1	0	0	0	0	0	1	1	1	0	0	0	0	0	18
Kl	16591	10090	8	moderate	177557	6239	TRUE	1	4	0	0	1	0	0	0	0	0	0	0	0	2	0	0	0	6	2	16
Kl	16591	10090	8	high	184000	6239	TRUE	2	1	0	0	1	0	0	0	0	0	0	0	0	1	0	0	0	6	1	12
Kl	16591	10090	7	moderate	39872	7227	TRUE	0	0	0	0	0	0	0	0	0	0	0	0	0	0	0	0	0	0	0	0
Kl	16591	10090	15	moderate	562316	7955	TRUE	0	0	0	0	0	0	0	0	0	0	0	0	0	0	0	0	0	0	0	0
Kl	9365	9606	15	high	16591	10090	TRUE	3	31	14	14	9	2	6	43	11	19	3	17	6	17	6	46	0	4	8	259
Kl	16591	10090	15	high	9365	9606	TRUE	0	0	0	0	0	0	0	0	0	0	0	0	0	0	0	0	0	0	0	0
Lhb	16866	10090	9	high	402917	7955	TRUE	0	0	0	0	0	0	0	0	0	0	0	0	0	7	0	0	0	0	3	10
Lhb	16866	10090	12	high	3972	9606	TRUE	0	0	0	0	2	1	0	0	0	0	0	0	0	8	3	1	0	1	3	19
Lhx3	16871	10090	10	moderate	181012	6239	TRUE	1	4	4	0	0	0	0	0	0	0	0	0	0	2	0	0	0	5	2	18
Lhx3	16871	10090	8	high	35184	7227	TRUE	0	2	1	0	0	0	0	0	0	0	0	0	0	0	0	0	0	5	0	8
Lhx3	16871	10090	13	high	30455	7955	TRUE	0	0	0	0	0	0	0	0	0	0	0	0	0	0	0	0	0	0	0	0
Lhx3	8022	9606	15	moderate	16871	10090	TRUE	3	9	6	0	0	1	0	0	0	0	0	0	0	12	20	12	0	3	5	71
Lhx3	16871	10090	15	moderate	8022	9606	TRUE	0	1	4	1	1	5	0	1	0	0	1	0	4	0	11	0	0	1	0	30
Lipe	16890	10090	14	moderate	180737	6239	TRUE	1	4	1	0	0	0	0	0	0	0	0	0	0	2	0	1	0	5	2	16
Lipe	16890	10090	14	moderate	37289	7227	TRUE	0	0	0	0	0	0	0	0	0	0	0	0	0	0	0	0	0	0	0	0
Lipe	16890	10090	12	high	557893	7955	TRUE	0	0	0	0	0	0	0	0	0	0	0	0	0	0	0	0	0	0	0	0
Lipe	3991	9606	16	high	16890	10090	TRUE	0	1	1	1	0	0	0	1	0	4	1	0	1	18	4	63	0	2	17	114
Lipe	16890	10090	16	high	3991	9606	TRUE	0	1	0	0	1	1	2	4	0	0	3	0	2	3	4	5	0	0	0	26
Lmna	16905	10090	9	moderate	172687	6239	TRUE	11	3	1	0	0	0	0	0	0	0	1	0	1	11	0	0	0	15	4	47
Lmna	16905	10090	11	moderate	33782	7227	TRUE	0	9	4	0	0	0	0	0	0	0	2	0	0	3	0	0	1	10	3	32
Lmna	16905	10090	11	moderate	36615	7227	TRUE	0	10	2	0	1	0	0	0	1	0	1	0	0	0	0	0	0	10	0	25
Lmna	16905	10090	14	high	195815	7955	TRUE	0	0	1	0	1	0	0	3	0	3	1	0	0	0	0	1	0	1	4	15
Lmna	4000	9606	14	high	16905	10090	TRUE	0	85	20	20	22	34	4	38	8	67	48	3	13	10	0	46	0	29	17	464
Lmna	16905	10090	14	high	4000	9606	TRUE	11	8	30	17	58	45	27	65	5	55	36	7	8	16	15	15	3	4	8	433
Lmtk2	231876	10090	12	moderate	564666	7955	TRUE	0	0	0	0	0	0	0	0	0	0	0	0	0	0	0	0	0	0	0	0
Lmtk2	22853	9606	15	moderate	231876	10090	TRUE	1	1	0	0	0	0	0	0	0	4	0	0	0	9	0	0	0	0	7	22
Lmtk2	231876	10090	15	moderate	22853	9606	TRUE	0	0	0	0	0	0	0	0	0	0	0	0	0	0	0	0	0	0	0	0
Mad2l2	71890	10090	12	moderate	40677	7227	TRUE	0	1	0	0	0	0	0	0	0	0	0	0	0	0	0	0	0	2	0	3
Mad2l2	71890	10090	14	moderate	550258	7955	TRUE	0	0	0	0	0	0	0	0	0	0	0	0	0	0	0	0	0	0	0	0
Mad2l2	10459	9606	14	moderate	71890	10090	TRUE	3	13	2	0	0	0	0	0	0	0	0	0	2	48	0	2	0	4	42	116
Mad2l2	71890	10090	14	moderate	10459	9606	TRUE	2	3	9	15	4	15	10	7	9	9	0	0	7	16	1	2	1	0	6	116
Map2	17756	10090	4	moderate	175230	6239	TRUE	4	4	2	0	0	0	0	0	0	0	0	0	0	2	0	0	0	9	2	23
Map2	17756	10090	5	moderate	326116	7227	TRUE	0	3	5	0	1	0	0	0	0	0	0	0	0	0	0	0	0	4	0	13
Map2	17756	10090	8	moderate	450004	7955	TRUE	0	0	0	0	0	0	0	0	0	0	0	0	0	0	0	0	0	0	0	0
Map2	4133	9606	15	high	17756	10090	TRUE	1	2	13	0	0	0	0	0	0	0	0	0	0	9	0	0	0	2	10	37
Map2	17756	10090	15	high	4133	9606	TRUE	0	0	0	0	0	0	0	0	0	0	0	0	0	0	0	0	0	0	0	0
Mcm8	66634	10090	3	moderate	174841	6239	TRUE	1	4	1	0	0	0	0	0	0	0	0	0	1	3	0	0	0	4	4	18
Mcm8	66634	10090	12	moderate	49241	7227	TRUE	0	0	0	0	0	0	0	0	0	0	0	0	0	2	0	0	0	0	2	4
Mcm8	66634	10090	15	moderate	100000000	7955	TRUE	0	0	0	0	0	0	0	0	0	0	0	0	0	0	0	0	0	0	0	0
Mcm8	84515	9606	16	high	66634	10090	TRUE	0	0	0	0	0	0	0	1	0	0	0	0	0	18	0	1	2	4	15	41
Mcm8	66634	10090	16	high	84515	9606	TRUE	0	0	0	0	0	0	0	0	0	0	0	0	0	5	3	0	0	0	3	11
Mcmdc2	240697	10090	4	moderate	3772646	7227	TRUE	0	0	0	0	0	0	0	0	0	0	0	0	0	2	0	0	0	1	3	6
Mcmdc2	240697	10090	6	moderate	100000000	7955	TRUE	0	0	0	0	0	0	0	0	0	0	0	0	0	0	0	0	0	0	0	0
Mcmdc2	157777	9606	12	moderate	240697	10090	TRUE	0	0	0	0	0	0	0	0	0	0	0	0	0	6	0	2	0	4	12	24
Mcmdc2	240697	10090	12	moderate	157777	9606	TRUE	0	0	0	0	0	0	0	0	0	0	0	0	0	0	0	0	0	0	0	0
Mei1	150365	9606	14	moderate	74369	10090	TRUE	0	0	0	0	0	0	0	0	0	0	0	0	0	4	0	0	0	3	7	14
Mei4	75033	10090	14	moderate	568897	7955	TRUE	0	0	0	0	0	0	0	0	0	0	0	0	0	0	0	0	0	0	0	0
Mei4	102000000	9606	12	moderate	75033	10090	TRUE	0	0	0	0	0	0	0	0	0	0	0	0	0	10	0	0	0	6	11	27
Mei4	75033	10090	12	moderate	102000000	9606	TRUE	0	0	0	0	0	0	0	0	0	0	0	0	0	0	0	0	0	0	0	0
Meig1	104362	10090	14	moderate	541343	7955	TRUE	0	0	0	0	0	0	0	0	0	0	0	0	0	0	0	0	0	0	0	0
Meig1	644890	9606	14	moderate	104362	10090	TRUE	0	0	0	0	0	0	0	0	0	0	0	0	0	16	0	0	0	0	16	32
Meig1	104362	10090	14	moderate	644890	9606	TRUE	0	0	0	0	0	0	0	0	0	0	0	0	0	0	0	0	0	0	0	0
Meiob	75178	10090	12	moderate	31705	7227	TRUE	0	0	0	0	0	0	0	0	0	0	0	0	0	1	0	0	0	0	1	2
Meiob	75178	10090	10	high	102000000	7955	TRUE	0	0	0	0	0	0	0	0	0	0	0	0	0	0	0	0	0	0	0	0
Meiob	254528	9606	13	moderate	75178	10090	TRUE	0	0	0	0	0	0	0	0	0	0	0	0	0	11	0	2	0	1	13	27
Meiob	75178	10090	13	moderate	254528	9606	TRUE	0	0	0	0	0	0	0	0	0	0	0	0	0	6	1	0	0	0	6	13
Meioc	268491	10090	6	moderate	176484	6239	TRUE	1	4	0	0	0	0	0	0	0	0	0	0	0	2	0	0	0	1	2	10
Meioc	268491	10090	7	moderate	101000000	7955	TRUE	0	0	0	0	0	0	0	0	0	0	0	0	0	1	0	0	0	0	2	3
Meioc	284071	9606	14	moderate	268491	10090	TRUE	0	0	0	0	0	0	0	0	0	0	0	0	0	18	0	1	0	4	23	46
Meioc	268491	10090	14	moderate	284071	9606	TRUE	0	0	0	0	0	0	0	0	0	0	0	0	0	0	0	0	0	0	0	0
Memo1	76890	10090	13	moderate	179163	6239	TRUE	1	4	0	0	0	0	0	0	0	0	0	0	0	2	0	0	0	6	2	15
Memo1	76890	10090	13	moderate	41601	7227	TRUE	0	0	0	0	0	0	0	0	0	0	0	0	0	0	0	0	0	0	0	0
Memo1	76890	10090	14	moderate	327360	7955	TRUE	0	0	0	0	0	0	0	0	0	0	0	0	0	0	0	0	0	0	0	0
Memo1	51072	9606	14	moderate	76890	10090	TRUE	1	7	4	0	2	0	0	1	0	3	0	0	0	2	0	8	0	0	1	29
Memo1	76890	10090	14	moderate	51072	9606	TRUE	0	0	0	0	0	0	0	0	0	0	0	0	0	0	0	0	0	0	0	0
Mertk	17289	10090	2	moderate	180929	6239	TRUE	1	4	1	0	0	0	0	0	0	0	2	0	0	2	0	0	0	2	2	14
Mertk	17289	10090	13	moderate	100000000	7955	TRUE	0	0	0	0	0	0	0	0	0	0	0	0	0	0	0	0	0	0	0	0
Mertk	10461	9606	13	high	17289	10090	TRUE	0	1	19	30	1	0	0	1	31	2	0	0	2	21	0	2	0	6	9	125
Mertk	17289	10090	13	high	10461	9606	TRUE	0	1	2	21	1	2	0	0	0	0	0	0	0	3	1	1	0	0	1	33
Mgat2	217664	10090	12	moderate	179562	6239	TRUE	1	4	0	0	0	0	0	0	0	0	0	0	0	2	0	0	0	1	2	10
Mgat2	217664	10090	10	moderate	43563	7227	TRUE	0	0	0	0	0	0	0	0	0	0	0	0	0	0	0	0	0	1	0	1
Mgat2	217664	10090	14	moderate	100000000	7955	TRUE	0	0	0	0	0	0	0	0	0	0	0	0	0	0	0	0	0	0	0	0
Mgat2	4247	9606	15	moderate	217664	10090	TRUE	3	7	6	1	0	1	0	3	7	0	1	0	3	4	0	6	0	1	5	48
Mgat2	217664	10090	15	moderate	4247	9606	TRUE	0	4	9	3	3	18	2	6	4	2	1	0	0	0	0	2	0	0	0	54
Mlh1	17350	10090	13	moderate	176783	6239	TRUE	3	4	1	0	0	0	0	0	0	0	0	0	0	3	0	0	0	5	3	19
Mlh1	17350	10090	14	high	35796	7227	TRUE	0	0	0	0	0	0	0	0	0	0	0	0	0	0	0	0	0	0	0	0
Mlh1	17350	10090	10	moderate	393632	7955	TRUE	0	0	0	0	0	0	0	0	0	0	0	0	0	4	0	0	0	1	3	8
Mlh1	4292	9606	15	high	17350	10090	TRUE	1	13	0	1	3	0	0	0	9	0	0	2	6	14	0	3	52	12	22	138
Mlh1	17350	10090	15	high	4292	9606	TRUE	0	1	26	3	8	1	0	1	4	1	2	1	15	6	2	0	6	1	1	79
Mlh3	217716	10090	2	moderate	176783	6239	TRUE	3	4	1	0	0	0	0	0	0	0	0	0	0	3	0	0	0	5	3	19
Mlh3	217716	10090	2	moderate	179587	6239	TRUE	1	4	0	0	0	0	0	0	0	0	0	0	0	3	0	0	0	5	3	16
Mlh3	217716	10090	2	moderate	35796	7227	TRUE	0	0	0	0	0	0	0	0	0	0	0	0	0	0	0	0	0	0	0	0
Mlh3	217716	10090	2	moderate	36705	7227	TRUE	0	0	0	0	0	0	0	0	0	0	0	0	0	0	0	0	0	0	0	0
Mlh3	217716	10090	15	moderate	568323	7955	TRUE	0	0	0	0	0	0	0	0	0	0	0	0	0	0	0	0	0	0	0	0
Mlh3	27030	9606	15	high	217716	10090	TRUE	0	0	0	0	0	0	0	0	0	0	0	0	0	7	0	0	0	2	9	18
Mlh3	217716	10090	15	high	27030	9606	TRUE	0	1	24	3	1	0	0	1	1	1	1	0	10	3	2	0	2	1	1	52
Morc1	17450	10090	9	moderate	175711	6239	TRUE	2	4	0	0	0	0	0	0	0	0	0	0	0	3	0	0	0	6	2	17
Morc1	17450	10090	5	moderate	445488	7955	TRUE	0	0	0	0	0	0	0	0	0	0	0	0	0	0	0	0	0	0	0	0
Morc1	27136	9606	15	moderate	17450	10090	TRUE	0	0	0	1	0	0	0	0	0	0	0	0	0	6	0	0	0	2	7	16
Morc1	17450	10090	15	moderate	27136	9606	TRUE	0	0	0	0	0	0	0	0	0	0	0	0	0	0	0	0	0	0	0	0
Morc2a	74522	10090	11	moderate	175711	6239	TRUE	2	4	0	0	0	0	0	0	0	0	0	0	0	3	0	0	0	6	2	17
Morc2a	74522	10090	14	high	445488	7955	TRUE	0	0	0	0	0	0	0	0	0	0	0	0	0	0	0	0	0	0	0	0
Morc2a	22880	9606	14	high	74522	10090	TRUE	8	6	25	11	1	16	8	8	5	24	5	4	6	3	12	2	0	0	2	146
Morc2a	74522	10090	14	high	22880	9606	TRUE	0	0	9	1	0	0	3	1	0	0	4	0	0	0	0	0	0	2	0	20
Mov10l1	83456	10090	3	moderate	172047	6239	TRUE	1	4	0	0	0	0	0	0	0	0	0	0	0	3	0	0	0	4	3	15
Mov10l1	83456	10090	11	high	38427	7227	TRUE	2	1	2	0	0	0	0	0	0	0	1	0	0	3	0	0	0	1	3	13
Mov10l1	83456	10090	9	moderate	768184	7955	TRUE	0	0	0	0	0	0	0	0	0	0	0	0	0	0	0	0	0	0	0	0
Mov10l1	54456	9606	14	high	83456	10090	TRUE	0	0	0	0	0	0	0	0	0	0	0	0	0	15	0	0	0	5	19	39
Mov10l1	83456	10090	14	high	54456	9606	TRUE	0	0	0	0	0	0	0	0	0	0	0	0	0	0	0	0	0	0	0	0
Msh4	55993	10090	13	moderate	174157	6239	TRUE	3	4	1	0	0	0	0	0	0	0	0	0	0	14	0	0	0	5	10	37
Msh4	55993	10090	8	high	559917	7955	TRUE	0	0	0	0	0	0	0	0	0	0	0	0	0	0	0	0	0	0	0	0
Msh4	4438	9606	14	high	55993	10090	TRUE	0	0	0	0	0	0	0	0	0	0	0	0	0	8	0	0	0	3	10	21
Msh4	55993	10090	14	high	4438	9606	TRUE	0	0	0	0	0	0	0	0	0	0	0	0	0	0	0	0	0	0	0	0
Msh5	17687	10090	14	moderate	178268	6239	TRUE	1	4	0	0	0	0	0	0	0	0	0	0	0	2	0	0	0	5	2	14
Msh5	17687	10090	2	moderate	39654	7227	TRUE	0	0	1	0	0	0	0	0	0	0	1	0	0	0	0	0	0	0	0	2
Msh5	17687	10090	2	moderate	34842	7227	TRUE	0	0	0	0	0	0	0	0	0	0	0	0	0	0	0	0	0	0	0	0
Msh5	17687	10090	8	high	570030	7955	TRUE	0	0	0	0	0	0	0	0	0	0	0	0	0	0	0	0	0	0	0	0
Msh5	4439	9606	15	high	17687	10090	TRUE	0	1	1	0	0	0	0	1	1	0	0	0	0	18	0	1	1	6	20	50
Msh5	17687	10090	15	high	4439	9606	TRUE	0	0	0	0	0	0	0	0	0	0	0	0	0	1	0	0	0	0	0	1
Mybl1	17864	10090	2	moderate	172711	6239	TRUE	1	6	1	0	0	0	0	0	0	0	0	0	0	3	0	0	0	3	3	17
Mybl1	17864	10090	10	high	32543	7227	TRUE	0	10	0	0	0	0	0	0	0	0	0	0	0	0	0	0	1	6	0	17
Mybl1	17864	10090	14	high	558540	7955	TRUE	0	0	0	0	0	0	0	0	0	0	0	0	0	0	0	0	0	0	0	0
Mybl1	4603	9606	14	high	17864	10090	TRUE	0	2	1	1	4	0	0	0	11	0	0	0	0	17	0	1	0	6	23	66
Mybl1	17864	10090	14	high	4603	9606	TRUE	0	0	0	0	0	0	0	0	0	0	0	0	0	0	0	0	0	0	0	0
Nanos2	378430	10090	8	high	191735	6239	TRUE	1	4	1	0	0	0	0	0	0	0	0	0	0	2	0	0	0	2	2	12
Nanos2	378430	10090	8	moderate	42297	7227	TRUE	2	3	2	0	0	0	0	0	0	0	0	0	0	3	0	0	0	7	3	20
Nanos2	378430	10090	5	moderate	140631	7955	TRUE	1	0	0	0	0	0	0	0	0	0	0	0	0	2	0	0	0	0	3	6
Nanos2	378430	10090	5	moderate	322903	7955	TRUE	0	0	0	0	0	0	0	0	0	0	0	0	0	0	0	0	0	0	0	0
Nanos2	339345	9606	15	high	378430	10090	TRUE	0	0	0	0	1	0	0	0	1	0	0	0	0	19	0	1	0	2	21	45
Nanos2	378430	10090	15	high	339345	9606	TRUE	0	0	0	0	0	0	0	0	0	0	0	0	0	0	0	0	0	0	0	0
Nanos3	244551	10090	6	moderate	191735	6239	TRUE	1	4	1	0	0	0	0	0	0	0	0	0	0	2	0	0	0	2	2	12
Nanos3	244551	10090	6	moderate	42297	7227	TRUE	2	3	2	0	0	0	0	0	0	0	0	0	0	3	0	0	0	7	3	20
Nanos3	244551	10090	15	high	140631	7955	TRUE	1	0	0	0	0	0	0	0	0	0	0	0	0	2	0	0	0	0	3	6
Nanos3	342977	9606	15	moderate	244551	10090	TRUE	0	0	0	0	0	0	0	0	0	0	0	0	0	21	0	0	0	1	21	43
Nanos3	244551	10090	15	moderate	342977	9606	TRUE	0	0	0	0	0	0	0	0	0	0	0	0	0	0	0	0	0	0	0	0
Nhlh2	18072	10090	8	moderate	183427	6239	TRUE	2	5	1	0	0	0	0	0	0	0	0	0	0	3	0	2	0	3	3	19
Nhlh2	18072	10090	6	moderate	31397	7227	TRUE	0	0	0	0	0	0	0	0	0	0	0	0	0	0	0	0	0	0	0	0
Nhlh2	18072	10090	10	high	402968	7955	TRUE	0	0	0	0	0	0	0	0	0	0	0	0	0	0	0	0	0	0	0	0
Nhlh2	4808	9606	12	high	18072	10090	TRUE	0	6	14	6	0	0	0	5	1	6	0	0	1	34	0	12	0	15	23	123
Nhlh2	18072	10090	12	high	4808	9606	TRUE	0	0	0	0	0	0	0	0	0	0	0	0	0	0	0	0	0	0	0	0
Nkapl	66707	10090	8	moderate	171995	6239	TRUE	4	6	1	0	0	0	0	0	0	0	0	0	0	6	0	0	0	7	4	28
Nkapl	66707	10090	9	moderate	43267	7227	TRUE	0	3	1	0	0	0	0	0	0	0	0	0	0	1	0	0	0	3	1	9
Nkapl	66707	10090	8	moderate	336120	7955	TRUE	1	0	3	1	0	1	0	0	0	2	0	0	2	0	0	0	0	1	4	15
Nkapl	222698	9606	13	moderate	66707	10090	TRUE	0	0	0	0	0	0	0	0	0	0	0	0	0	4	0	0	0	1	5	10
Nkapl	66707	10090	13	moderate	222698	9606	TRUE	0	0	0	0	0	0	0	0	0	0	0	0	0	0	0	0	0	0	0	0
Nme5	75533	10090	3	moderate	187622	6239	TRUE	1	4	0	0	0	0	0	0	0	0	0	0	0	2	0	0	0	2	2	11
Nme5	75533	10090	5	high	43661	7227	TRUE	0	0	0	0	0	0	0	0	0	0	0	0	0	0	0	0	0	0	0	0
Nme5	75533	10090	11	high	436789	7955	TRUE	0	0	1	2	0	1	0	0	0	0	0	0	0	0	0	0	0	1	2	7
Nme5	8382	9606	16	high	75533	10090	TRUE	0	0	1	0	0	3	0	0	2	1	0	1	0	5	0	0	0	0	5	18
Nme5	75533	10090	16	high	8382	9606	TRUE	0	0	0	0	0	0	0	0	0	0	0	0	0	0	0	0	0	0	0	0
Nrg1	211323	10090	4	moderate	326198	7227	TRUE	0	4	1	0	0	0	0	0	1	0	0	0	0	0	0	0	0	4	0	10
Nrg1	211323	10090	10	moderate	796461	7955	TRUE	3	0	15	0	1	1	1	0	0	6	0	1	1	0	0	0	0	0	0	29
Nrg1	3084	9606	12	moderate	211323	10090	TRUE	11	7	83	3	1	0	0	0	0	29	13	1	0	7	0	1	0	0	7	163
Nrg1	211323	10090	12	moderate	3084	9606	TRUE	0	0	0	0	0	0	0	0	0	0	0	0	0	0	0	0	0	0	0	0
Nup210l	77595	10090	12	moderate	172348	6239	TRUE	3	4	0	0	0	0	0	0	0	0	0	0	0	4	0	0	0	4	2	17
Nup210l	77595	10090	12	moderate	35512	7227	TRUE	0	0	1	0	0	0	0	0	0	0	0	0	0	0	0	0	0	1	0	2
Nup210l	77595	10090	5	moderate	570945	7955	TRUE	1	0	0	0	0	0	1	0	0	1	3	0	0	0	0	0	0	0	2	8
Nup210l	91181	9606	15	moderate	77595	10090	TRUE	0	0	0	0	0	0	0	0	0	0	0	0	0	7	0	0	0	0	8	15
Nup210l	77595	10090	15	moderate	91181	9606	TRUE	0	0	0	0	0	0	0	0	0	0	0	0	0	0	0	0	0	0	0	0
Nupr1	56312	10090	11	moderate	34621	7227	TRUE	0	0	0	0	0	0	0	0	0	0	0	0	0	0	0	0	0	0	0	0
Nupr1	56312	10090	11	high	799637	7955	TRUE	0	0	0	0	0	0	0	0	0	0	0	0	0	0	0	0	0	0	0	0
Nupr1	26471	9606	15	moderate	56312	10090	TRUE	0	0	0	0	0	0	0	1	0	0	0	0	0	1	0	3	0	4	1	10
Nupr1	56312	10090	15	moderate	26471	9606	TRUE	0	0	0	0	0	0	0	0	0	0	0	0	0	0	0	0	0	0	0	0
P2rx1	18436	10090	11	high	387296	7955	TRUE	0	0	0	0	0	0	0	0	0	0	0	0	0	0	0	0	0	0	0	0
P2rx1	5023	9606	16	moderate	18436	10090	TRUE	0	0	0	0	0	0	0	0	0	1	0	0	0	3	0	0	0	1	3	8
P2rx1	18436	10090	16	moderate	5023	9606	TRUE	0	0	0	0	0	0	0	0	0	0	0	0	0	0	0	0	0	0	0	0
Pafah1b1	18472	10090	14	moderate	176758	6239	TRUE	11	1	1	0	0	0	0	0	0	0	0	0	0	1	0	0	0	4	1	19
Pafah1b1	18472	10090	13	moderate	36791	7227	TRUE	0	8	2	0	0	0	0	0	0	0	0	0	0	3	0	0	0	5	3	21
Pafah1b1	18472	10090	14	high	394246	7955	TRUE	0	0	1	1	1	0	0	0	0	0	0	0	0	0	0	0	0	0	1	4
Pafah1b1	5048	9606	15	moderate	18472	10090	TRUE	8	3	42	0	0	0	0	0	0	0	0	0	0	15	0	0	0	0	14	82
Pafah1b1	18472	10090	15	moderate	5048	9606	TRUE	1	3	17	2	0	12	1	2	0	2	2	0	2	2	0	0	0	0	0	46
Pafah1b2	18475	10090	15	high	32529	7227	TRUE	0	0	0	0	0	0	0	0	0	0	0	0	0	0	0	0	0	0	0	0
Pafah1b2	18475	10090	15	moderate	567170	7955	TRUE	0	0	0	0	0	0	0	0	0	0	0	0	0	0	0	0	0	0	0	0
Pafah1b2	5049	9606	16	high	18475	10090	TRUE	0	0	0	0	0	0	0	0	0	0	0	0	0	30	0	0	0	0	26	56
Pafah1b2	18475	10090	16	high	5049	9606	TRUE	0	0	0	0	0	0	0	0	0	0	0	0	0	0	0	0	0	0	0	0
Pafah1b3	18476	10090	11	moderate	32529	7227	TRUE	0	0	0	0	0	0	0	0	0	0	0	0	0	0	0	0	0	0	0	0
Pafah1b3	18476	10090	9	moderate	394033	7955	TRUE	0	0	0	0	0	0	0	0	0	0	0	0	0	0	0	0	0	0	0	0
Pafah1b3	5050	9606	14	high	18476	10090	TRUE	0	0	0	0	0	0	0	0	0	0	0	0	0	21	0	0	0	0	18	39
Pafah1b3	18476	10090	14	high	5050	9606	TRUE	0	0	0	0	0	0	0	0	0	0	0	0	0	0	0	0	0	0	0	0
Paip2	67869	10090	11	moderate	41591	7227	TRUE	0	6	1	0	0	0	0	0	0	0	1	0	0	0	0	0	0	1	0	9
Paip2	51247	9606	16	moderate	67869	10090	TRUE	0	1	0	0	0	0	0	0	0	0	0	0	0	11	0	0	0	2	11	25
Paip2	67869	10090	16	moderate	51247	9606	TRUE	0	0	0	0	0	0	0	0	0	0	0	0	0	0	0	0	0	0	0	0
Paip2b	232164	10090	10	moderate	41591	7227	TRUE	0	6	1	0	0	0	0	0	0	0	1	0	0	0	0	0	0	1	0	9
Paip2b	232164	10090	7	moderate	393739	7955	TRUE	0	0	0	0	0	0	0	0	0	0	0	0	0	0	0	0	0	0	0	0
Paip2b	400961	9606	13	moderate	232164	10090	TRUE	0	1	0	0	0	0	0	0	0	0	0	0	0	10	0	0	0	1	10	22
Paip2b	232164	10090	13	moderate	400961	9606	TRUE	0	0	0	0	0	0	0	0	0	0	0	0	0	0	0	0	0	0	0	0
Pank2	74450	10090	5	moderate	172327	6239	TRUE	2	2	0	0	0	0	0	0	0	0	0	0	1	4	0	1	0	9	2	21
Pank2	74450	10090	11	moderate	46234	7227	TRUE	0	5	8	0	0	0	0	0	0	0	2	0	0	4	0	0	0	9	5	33
Pank2	74450	10090	10	moderate	570866	7955	TRUE	1	0	10	2	0	1	0	0	1	8	0	0	0	0	0	0	0	0	2	25
Pank2	80025	9606	13	high	74450	10090	TRUE	1	7	5	2	0	0	0	0	2	0	0	0	3	11	0	5	0	0	9	45
Pank2	74450	10090	13	high	80025	9606	TRUE	0	1	56	7	1	4	1	1	1	0	3	2	1	0	0	1	0	2	0	81
Patz1	56218	10090	12	moderate	560290	7955	TRUE	0	0	0	0	0	0	0	0	0	0	0	0	0	0	0	0	0	0	0	0
Patz1	23598	9606	14	moderate	56218	10090	TRUE	7	10	9	0	0	0	0	2	11	3	0	0	0	10	0	0	0	2	10	64
Patz1	56218	10090	14	moderate	23598	9606	TRUE	0	0	0	0	0	0	0	0	0	0	0	0	0	0	0	0	0	0	0	0
Pin1	23988	10090	15	high	190941	6239	TRUE	2	0	1	0	0	0	0	0	0	0	0	0	0	1	0	0	0	8	1	13
Pin1	23988	10090	15	high	33111	7227	TRUE	1	0	1	0	0	0	0	0	0	0	0	0	0	0	0	0	0	1	0	3
Pin1	23988	10090	8	moderate	393721	7955	TRUE	0	0	0	0	0	0	0	0	0	0	0	0	0	0	0	0	0	0	1	1
Pin1	5300	9606	16	moderate	23988	10090	TRUE	0	1	0	1	1	0	0	0	0	0	0	0	0	9	0	2	0	0	7	21
Pin1	23988	10090	16	moderate	5300	9606	TRUE	0	0	0	0	0	0	0	0	0	0	0	0	0	0	0	0	0	0	0	0
Piwil1	57749	10090	11	high	172515	6239	TRUE	4	4	1	0	0	0	0	0	0	0	0	0	0	11	0	0	0	12	10	42
Piwil1	57749	10090	9	moderate	34524	7227	TRUE	2	3	1	0	0	0	0	0	0	0	0	0	0	3	0	0	0	3	2	14
Piwil1	57749	10090	9	moderate	3355150	7227	TRUE	0	0	0	0	0	0	0	0	0	0	0	0	0	2	0	0	0	0	2	4
Piwil1	57749	10090	13	high	368200	7955	TRUE	0	0	0	0	0	0	0	0	0	0	0	0	0	3	0	0	0	0	10	13
Piwil1	9271	9606	14	moderate	57749	10090	TRUE	0	0	0	0	0	0	0	0	0	0	0	0	0	12	0	0	0	1	13	26
Piwil1	57749	10090	14	moderate	9271	9606	TRUE	0	0	0	0	0	0	0	0	0	0	0	0	0	0	0	0	0	0	0	0
Piwil2	57746	10090	8	moderate	172515	6239	TRUE	4	4	1	0	0	0	0	0	0	0	0	0	0	11	0	0	0	12	10	42
Piwil2	57746	10090	11	high	3355150	7227	TRUE	0	0	0	0	0	0	0	0	0	0	0	0	0	2	0	0	0	0	2	4
Piwil2	57746	10090	14	moderate	572134	7955	TRUE	1	0	0	0	0	0	0	0	0	0	0	0	0	0	0	0	0	1	10	12
Piwil2	55124	9606	15	high	57746	10090	TRUE	0	0	0	0	0	0	0	0	0	0	0	0	0	15	0	0	0	6	17	38
Piwil2	57746	10090	15	high	55124	9606	TRUE	0	0	0	0	0	0	0	0	0	0	0	0	0	0	0	0	0	0	0	0
Pld6	194908	10090	10	moderate	34609	7227	TRUE	0	0	0	0	0	0	0	0	0	0	0	0	0	1	0	0	0	0	1	2
Pld6	194908	10090	10	high	567338	7955	TRUE	0	0	0	0	0	0	0	0	0	0	0	0	0	0	0	0	0	0	0	0
Pld6	201164	9606	13	moderate	194908	10090	TRUE	0	0	0	0	0	0	0	0	0	0	0	0	0	13	0	0	0	4	14	31
Pld6	194908	10090	13	moderate	201164	9606	TRUE	0	0	0	0	0	0	0	0	0	0	0	0	0	0	0	0	0	0	0	0
Poc1a	70235	10090	13	moderate	39502	7227	TRUE	1	2	0	0	0	0	0	0	0	0	0	0	0	0	0	0	0	1	0	4
Poc1a	70235	10090	8	moderate	406322	7955	TRUE	0	0	0	0	0	0	0	0	0	0	0	0	0	0	0	0	0	0	0	0
Poc1a	25886	9606	14	moderate	70235	10090	TRUE	0	7	2	0	0	0	0	5	0	0	0	0	0	8	0	2	0	0	8	32
Poc1a	70235	10090	14	moderate	25886	9606	TRUE	0	3	4	3	4	9	4	6	0	0	2	0	0	2	1	0	0	1	1	40
Polg	18975	10090	12	moderate	174860	6239	TRUE	2	4	0	0	0	0	0	0	0	0	0	0	1	4	0	0	0	2	3	16
Polg	18975	10090	13	moderate	34792	7227	TRUE	0	11	2	0	0	0	0	0	0	0	0	0	0	0	0	0	0	8	0	21
Polg	18975	10090	12	high	100000000	7955	TRUE	0	0	1	1	0	0	1	0	0	0	0	0	0	0	0	0	0	1	3	7
Polg	5428	9606	14	moderate	18975	10090	TRUE	3	9	2	5	3	0	0	5	19	2	2	0	1	7	0	4	2	1	7	72
Polg	18975	10090	14	moderate	5428	9606	TRUE	0	4	91	24	0	2	6	2	2	11	31	3	26	7	4	14	0	4	5	236
Ppp1cc	19047	10090	5	moderate	3564807	6239	TRUE	4	3	4	0	0	0	0	0	0	0	0	0	0	9	0	0	0	8	5	33
Ppp1cc	19047	10090	8	moderate	48531	7227	TRUE	0	0	2	0	0	0	0	0	0	0	1	0	0	0	0	0	0	1	0	4
Ppp1cc	19047	10090	7	moderate	571753	7955	TRUE	1	0	1	0	0	0	0	0	0	1	0	0	0	0	0	0	0	0	0	3
Ppp1cc	5501	9606	9	high	434233	10090	TRUE	0	0	0	0	0	0	0	0	0	0	0	0	0	0	0	0	0	0	0	0
Ppp1cc	19047	10090	8	moderate	5501	9606	TRUE	0	0	0	0	0	0	0	0	0	0	0	0	0	0	0	0	0	0	0	0
Prdm1	12142	10090	12	high	172917	6239	TRUE	6	5	3	0	2	0	0	1	0	0	0	0	1	4	0	1	0	10	4	37
Prdm1	12142	10090	11	moderate	38638	7227	TRUE	0	5	0	0	0	0	0	0	0	0	0	0	0	0	0	0	0	5	0	10
Prdm1	12142	10090	14	high	323473	7955	TRUE	8	0	11	1	5	1	6	16	0	0	5	0	0	0	0	0	0	3	4	60
Prdm1	639	9606	15	high	12142	10090	TRUE	39	13	0	0	0	0	1	0	37	15	4	0	3	17	0	1	4	0	5	139
Prdm1	12142	10090	15	high	639	9606	TRUE	0	0	0	0	0	0	0	0	0	0	0	0	0	0	0	0	0	0	0	0
Prdm9	213389	10090	3	high	174425	6239	TRUE	1	4	0	0	0	0	0	0	0	0	0	0	0	2	0	0	0	5	3	15
Prdm9	213389	10090	2	high	393876	7955	TRUE	0	0	0	0	0	0	0	0	0	0	0	0	0	0	0	0	0	0	0	0
Prdm9	11105	9606	4	moderate	213389	10090	TRUE	0	0	0	0	0	0	0	0	0	0	0	0	0	37	0	4	0	21	60	122
Prdm9	213389	10090	11	moderate	56979	9606	TRUE	0	0	0	0	0	0	0	0	0	0	0	0	0	0	0	0	0	0	0	0
Prokr2	246313	10090	11	moderate	798231	7955	TRUE	0	0	4	0	0	1	0	0	0	0	0	0	0	0	0	0	0	0	9	14
Prokr2	128674	9606	14	moderate	246313	10090	TRUE	1	3	7	2	1	0	0	0	0	0	0	0	0	13	0	4	0	2	9	42
Prokr2	246313	10090	14	moderate	128674	9606	TRUE	0	6	20	10	5	7	2	9	0	1	2	0	3	21	12	1	0	4	9	112
Psmc3ip	19183	10090	10	moderate	415214	7955	TRUE	0	0	0	0	0	0	0	0	0	0	0	0	0	0	0	0	0	0	0	0
Psmc3ip	29893	9606	14	moderate	19183	10090	TRUE	0	0	0	0	0	0	0	0	0	0	0	0	0	5	0	2	0	5	11	23
Psmc3ip	19183	10090	14	moderate	29893	9606	TRUE	0	2	2	1	3	1	1	4	0	0	0	1	0	8	2	1	0	0	3	29
Rad21l	668929	10090	11	moderate	181003	6239	TRUE	2	4	2	0	0	0	0	0	0	0	0	0	0	3	0	0	0	4	3	18
Rad21l	668929	10090	9	moderate	3354896	7227	TRUE	2	6	3	0	0	0	0	0	0	0	0	0	0	0	0	0	0	6	0	17
Rad21l	668929	10090	7	high	571082	7955	TRUE	0	0	0	0	0	0	0	0	0	0	0	0	0	0	0	0	0	0	0	0
Rad21l	642636	9606	14	high	668929	10090	TRUE	0	0	0	0	0	0	0	0	0	0	0	0	0	19	0	5	0	19	38	81
Rad21l	668929	10090	14	high	642636	9606	TRUE	0	0	0	0	0	0	0	0	0	0	0	0	0	0	0	0	0	0	0	0
Ranbp1	19385	10090	5	moderate	175443	6239	TRUE	16	1	1	0	0	0	0	1	0	0	0	0	0	7	0	0	0	9	9	44
Ranbp1	19385	10090	6	moderate	43041	7227	TRUE	0	1	1	0	0	0	0	0	0	0	0	0	0	0	0	0	0	2	0	4
Ranbp1	19385	10090	12	moderate	337046	7955	TRUE	0	0	0	0	0	0	0	0	0	0	0	0	0	0	0	0	0	0	0	0
Ranbp1	5902	9606	14	moderate	19385	10090	TRUE	10	6	15	3	0	2	0	0	0	0	0	0	0	4	0	1	0	1	4	46
Ranbp1	19385	10090	14	moderate	5902	9606	TRUE	0	0	0	0	0	0	0	0	0	0	0	0	0	0	0	0	0	0	0	0
Ranbp9	56705	10090	10	high	173332	6239	TRUE	1	4	0	0	0	0	0	0	0	0	0	0	0	2	0	0	0	3	2	12
Ranbp9	56705	10090	13	moderate	36102	7227	TRUE	0	7	2	0	0	0	0	0	0	0	0	0	0	1	0	0	0	6	0	16
Ranbp9	56705	10090	15	high	558976	7955	TRUE	0	0	3	2	0	0	0	0	0	0	0	0	0	0	0	0	0	2	2	9
Ranbp9	10048	9606	15	moderate	56705	10090	TRUE	2	7	0	0	0	0	0	0	0	0	0	0	0	35	0	0	0	5	33	82
Ranbp9	56705	10090	15	moderate	10048	9606	TRUE	0	0	0	0	0	0	0	0	0	0	0	0	0	0	0	0	0	0	0	0
Rbm5	83486	10090	14	moderate	172312	6239	TRUE	1	4	1	0	0	0	0	0	0	0	0	0	0	2	0	0	0	3	2	13
Rbm5	83486	10090	14	high	33305	7227	TRUE	0	0	0	0	0	0	0	0	0	0	0	0	0	0	0	0	0	0	0	0
Rbm5	83486	10090	8	moderate	324302	7955	TRUE	0	0	0	0	0	0	0	0	0	0	0	0	0	0	0	0	0	0	0	0
Rbm5	10181	9606	16	high	83486	10090	TRUE	0	0	0	0	0	0	0	0	0	0	0	0	0	12	0	0	0	0	11	23
Rbm5	83486	10090	16	high	10181	9606	TRUE	0	0	0	0	0	0	0	0	0	0	0	0	0	0	0	0	0	0	0	0
Rec8	56739	10090	2	moderate	173808	6239	TRUE	1	5	1	0	0	0	0	1	0	0	0	0	0	4	0	0	0	5	4	21
Rec8	56739	10090	2	moderate	181003	6239	TRUE	2	4	2	0	0	0	0	0	0	0	0	0	0	3	0	0	0	4	3	18
Rec8	56739	10090	9	moderate	678633	7955	TRUE	0	0	0	0	0	0	0	0	0	0	0	0	0	0	0	0	0	0	0	0
Rec8	9985	9606	13	moderate	56739	10090	TRUE	1	3	0	0	0	0	0	0	0	0	0	0	0	14	0	4	0	15	31	68
Rec8	56739	10090	13	moderate	9985	9606	TRUE	0	0	0	0	0	0	0	0	0	0	0	0	0	0	0	0	0	0	0	0
Rnf17	30054	10090	4	moderate	42236	7227	TRUE	0	0	0	0	0	0	0	0	0	0	0	0	0	3	0	0	0	0	3	6
Rnf17	30054	10090	11	high	334519	7955	TRUE	0	0	0	0	0	0	0	0	0	0	0	0	0	0	0	0	0	0	0	0
Rnf17	56163	9606	14	high	30054	10090	TRUE	0	0	0	0	0	0	0	0	0	0	0	0	0	5	0	0	0	0	5	10
Rnf17	30054	10090	14	high	56163	9606	TRUE	0	0	0	0	0	0	0	0	0	0	0	0	0	0	0	0	0	0	0	0
Rnf212	671564	10090	7	high	172637	6239	TRUE	1	1	0	0	0	0	0	0	0	0	0	0	0	1	0	0	0	2	1	6
Rnf212	671564	10090	5	moderate	318572	7227	TRUE	0	0	0	0	0	0	0	0	0	0	0	0	0	0	0	0	0	0	0	0
Rnf212	671564	10090	10	moderate	101000000	7955	TRUE	0	0	0	0	0	0	0	0	0	0	0	0	0	0	0	0	0	0	0	0
Rnf212	285498	9606	13	moderate	671564	10090	TRUE	0	0	0	0	0	0	0	0	0	0	0	0	0	5	0	0	0	2	6	13
Rnf212	671564	10090	13	moderate	285498	9606	TRUE	0	0	0	0	0	0	0	0	0	0	0	0	0	0	0	0	0	0	0	0
Rnf8	58230	10090	2	high	31355	7227	TRUE	0	0	0	0	0	0	0	0	0	0	0	0	0	0	0	0	0	0	0	0
Rnf8	58230	10090	14	moderate	404050	7955	TRUE	0	0	0	0	0	0	0	0	0	0	0	0	0	0	0	0	0	0	0	0
Rnf8	9025	9606	14	moderate	58230	10090	TRUE	0	10	0	0	2	0	0	2	35	0	0	0	0	19	0	2	10	3	19	102
Rnf8	58230	10090	14	moderate	9025	9606	TRUE	0	0	0	0	0	0	0	0	0	0	0	0	0	0	0	0	0	0	0	0
Rxfp1	381489	10090	2	moderate	179381	6239	TRUE	1	1	0	0	0	0	0	0	0	0	0	0	0	2	0	0	0	9	2	15
Rxfp1	381489	10090	11	high	43098	7227	TRUE	0	1	0	0	0	0	0	0	0	0	0	0	0	0	0	0	0	1	0	2
Rxfp1	381489	10090	10	moderate	100000000	7955	TRUE	0	0	0	0	0	0	0	0	0	0	0	0	0	0	0	0	0	0	0	0
Rxfp1	59350	9606	14	high	381489	10090	TRUE	0	0	0	0	8	0	0	0	0	0	0	1	0	11	0	0	0	3	6	29
Rxfp1	381489	10090	14	high	59350	9606	TRUE	0	0	0	0	0	0	0	0	0	0	0	0	0	0	0	0	0	0	0	0
Rxfp2	140498	10090	2	moderate	179381	6239	TRUE	1	1	0	0	0	0	0	0	0	0	0	0	0	2	0	0	0	9	2	15
Rxfp2	140498	10090	14	moderate	43098	7227	TRUE	0	1	0	0	0	0	0	0	0	0	0	0	0	0	0	0	0	1	0	2
Rxfp2	140498	10090	14	high	792884	7955	TRUE	0	0	0	0	0	0	0	0	0	0	0	0	0	0	0	0	0	0	0	0
Rxfp2	122042	9606	16	high	140498	10090	TRUE	0	1	2	3	2	0	0	0	5	0	0	1	0	21	0	5	0	7	13	60
Rxfp2	140498	10090	16	high	122042	9606	TRUE	0	0	0	0	0	0	0	0	0	0	0	0	0	0	0	0	0	0	0	0
Safb	224903	10090	8	moderate	185193	6239	TRUE	1	4	0	0	0	0	0	0	0	0	0	0	0	2	0	0	0	2	2	11
Safb	224903	10090	9	moderate	42958	7227	TRUE	0	0	0	0	0	0	0	0	0	0	0	0	0	0	0	0	0	0	0	0
Safb	224903	10090	12	moderate	321979	7955	TRUE	0	0	0	0	0	0	0	0	0	0	0	0	0	0	0	0	0	0	0	0
Safb	6294	9606	15	high	224903	10090	TRUE	3	5	0	2	0	0	0	1	1	0	0	1	1	19	0	5	0	3	12	53
Safb	224903	10090	15	high	6294	9606	TRUE	0	0	0	0	0	0	0	0	0	0	0	0	0	0	0	0	0	0	0	0
Sbf1	77980	10090	11	high	180792	6239	TRUE	2	4	0	0	0	0	0	0	0	0	0	0	0	2	0	0	0	3	3	14
Sbf1	77980	10090	12	high	41427	7227	TRUE	0	1	0	0	0	0	0	0	0	0	0	0	0	1	0	0	0	2	1	5
Sbf1	77980	10090	12	high	568277	7955	TRUE	0	0	0	0	0	0	0	0	0	0	0	0	0	0	0	0	0	0	0	0
Sbf1	6305	9606	14	high	77980	10090	TRUE	0	1	2	0	0	0	0	0	0	2	0	0	1	10	0	0	0	0	9	25
Sbf1	77980	10090	14	high	6305	9606	TRUE	0	0	8	2	0	1	1	2	0	0	1	0	0	0	0	0	0	1	0	16
Scmh1	29871	10090	11	moderate	41168	7227	TRUE	3	8	1	0	0	0	0	0	0	0	0	0	0	0	0	0	1	9	0	22
Scmh1	29871	10090	2	high	559561	7955	TRUE	0	0	0	0	0	0	0	0	0	0	0	0	0	0	0	0	0	0	0	0
Scmh1	29871	10090	2	high	100000000	7955	TRUE	0	0	0	0	0	0	0	0	0	0	0	0	0	0	0	0	0	0	0	0
Scmh1	22955	9606	14	high	29871	10090	TRUE	0	0	1	0	0	0	0	5	6	0	0	0	2	7	0	0	0	2	7	30
Scmh1	29871	10090	14	high	22955	9606	TRUE	0	0	0	0	0	0	0	0	0	0	0	0	0	0	0	0	0	0	0	0
Scml2	107815	10090	3	moderate	172467	6239	TRUE	2	5	0	0	0	0	0	0	0	0	0	0	0	5	0	0	0	9	4	25
Scml2	107815	10090	3	moderate	171624	6239	TRUE	1	4	0	0	0	0	0	0	0	0	0	0	0	4	0	0	0	2	3	14
Scml2	107815	10090	4	moderate	41168	7227	TRUE	3	8	1	0	0	0	0	0	0	0	0	0	0	0	0	0	1	9	0	22
Scml2	107815	10090	4	moderate	559561	7955	TRUE	0	0	0	0	0	0	0	0	0	0	0	0	0	0	0	0	0	0	0	0
Scml2	10389	9606	7	high	107815	10090	TRUE	0	0	0	0	0	0	0	0	0	0	0	0	0	14	0	0	0	0	14	28
Scml2	107815	10090	7	high	10389	9606	TRUE	0	0	0	0	0	0	0	0	0	0	0	0	0	0	0	0	0	0	0	0
Setx	269254	10090	3	moderate	172047	6239	TRUE	1	4	0	0	0	0	0	0	0	0	0	0	0	3	0	0	0	4	3	15
Setx	269254	10090	4	high	38904	7227	TRUE	0	0	0	0	0	0	0	0	0	0	0	0	0	1	0	0	0	0	1	2
Setx	269254	10090	12	high	562474	7955	TRUE	0	0	0	0	0	0	0	0	0	0	0	0	0	0	0	0	0	0	0	0
Setx	23064	9606	13	high	269254	10090	TRUE	0	0	0	1	0	0	0	0	6	0	0	0	0	11	0	2	0	2	14	36
Setx	269254	10090	13	high	23064	9606	TRUE	0	0	43	5	0	1	1	1	1	0	3	0	0	1	0	4	0	0	0	60
Shoc1	158401	9606	13	moderate	100155	10090	TRUE	1	0	0	0	0	0	0	0	0	0	0	0	0	5	0	0	0	3	8	17
Siah1a	20437	10090	13	moderate	177138	6239	TRUE	1	4	1	0	0	0	0	0	0	0	0	0	0	2	0	0	0	5	2	15
Siah1a	20437	10090	14	high	39884	7227	TRUE	0	1	3	0	0	0	0	0	0	0	0	0	0	3	0	0	0	1	3	11
Siah1a	20437	10090	14	high	80955	7955	TRUE	0	0	0	0	0	0	0	0	0	0	0	0	0	0	0	0	0	0	0	0
Siah1a	6477	9606	16	moderate	20437	10090	TRUE	3	6	0	0	0	0	0	0	0	0	0	0	1	8	0	0	0	1	8	27
Siah1a	20437	10090	16	moderate	6477	9606	TRUE	0	0	0	0	0	0	0	0	0	0	0	0	0	0	0	0	0	0	0	0
Six5	20475	10090	3	moderate	191623	6239	TRUE	6	6	7	0	1	0	0	0	0	0	1	0	0	5	0	0	0	7	3	36
Six5	20475	10090	3	moderate	178919	6239	TRUE	5	5	0	0	0	0	0	1	0	0	1	0	0	3	0	0	0	7	3	25
Six5	20475	10090	5	moderate	40297	7227	TRUE	2	2	0	0	0	0	0	0	0	0	0	0	0	0	0	0	0	3	0	7
Six5	20475	10090	7	moderate	65235	7955	TRUE	0	0	0	0	0	0	0	0	0	0	0	0	0	0	0	0	0	0	0	0
Six5	147912	9606	14	high	20475	10090	TRUE	0	0	0	6	0	0	0	0	0	0	0	0	0	15	0	2	0	0	14	37
Six5	20475	10090	14	high	147912	9606	TRUE	0	0	0	7	0	6	0	0	0	0	1	0	0	7	0	0	0	0	0	21
Slc12a2	20496	10090	13	moderate	3565648	6239	TRUE	1	4	0	0	0	0	0	0	0	0	0	0	0	2	0	0	0	3	2	12
Slc12a2	20496	10090	15	high	39410	7227	TRUE	0	0	4	0	0	0	0	0	0	0	0	0	0	0	0	0	0	0	0	4
Slc12a2	20496	10090	8	high	415170	7955	TRUE	3	0	4	6	1	0	0	0	0	0	0	0	0	0	0	0	0	1	0	15
Slc12a2	6558	9606	16	high	20496	10090	TRUE	0	12	41	67	0	0	0	0	4	1	0	0	22	14	1	2	0	0	14	178
Slc12a2	20496	10090	16	high	6558	9606	TRUE	0	0	0	0	0	0	0	0	0	0	0	0	0	0	0	0	0	0	0	0
Slc19a2	116914	10090	14	moderate	179544	6239	TRUE	2	1	1	0	0	0	0	0	0	0	0	0	0	8	0	0	0	4	5	21
Slc19a2	116914	10090	14	moderate	34679	7227	TRUE	0	0	0	0	0	0	0	0	0	0	0	0	0	0	0	0	0	0	0	0
Slc19a2	116914	10090	14	moderate	569085	7955	TRUE	0	0	0	0	0	0	0	0	0	0	0	0	0	0	0	0	0	0	0	0
Slc19a2	10560	9606	15	moderate	116914	10090	TRUE	0	2	2	5	0	0	0	0	6	0	0	0	0	9	0	3	0	2	11	40
Slc19a2	116914	10090	15	moderate	10560	9606	TRUE	0	1	6	7	2	0	0	0	4	9	0	0	3	1	1	1	0	1	1	37
Slc4a2	20535	10090	6	moderate	172613	6239	TRUE	5	4	5	0	0	0	0	0	0	0	0	0	0	2	0	0	0	9	2	27
Slc4a2	20535	10090	15	moderate	39147	7227	TRUE	0	1	0	0	0	0	0	0	0	0	0	0	0	0	0	0	0	1	0	2
Slc4a2	20535	10090	13	high	566075	7955	TRUE	0	0	0	0	0	0	0	0	0	0	0	0	0	0	0	0	0	0	0	0
Slc4a2	6522	9606	16	moderate	20535	10090	TRUE	1	5	1	2	0	1	0	10	6	0	0	0	6	6	0	0	0	5	5	48
Slc4a2	20535	10090	16	moderate	6522	9606	TRUE	0	0	0	0	0	0	0	0	0	0	0	0	0	0	0	0	0	0	0	0
Slx4	52864	10090	10	moderate	101000000	7955	TRUE	0	0	0	0	0	0	0	1	0	0	0	0	4	0	0	0	0	0	6	11
Slx4	84464	9606	13	moderate	52864	10090	TRUE	3	9	7	15	0	5	0	4	6	0	0	0	0	11	0	4	0	5	12	81
Slx4	52864	10090	13	moderate	84464	9606	TRUE	2	3	9	15	7	17	13	7	8	9	0	0	7	18	1	1	1	0	6	124
Smad4	17128	10090	7	moderate	175815	6239	TRUE	7	2	2	0	0	0	0	1	0	0	0	0	0	4	0	0	0	5	2	23
Smad4	17128	10090	12	high	43725	7227	TRUE	2	12	2	0	0	0	0	0	0	0	0	0	0	0	0	0	0	4	0	20
Smad4	17128	10090	9	high	559111	7955	TRUE	4	0	2	0	0	0	0	0	0	6	2	0	0	0	0	0	0	1	2	17
Smad4	4089	9606	14	high	17128	10090	TRUE	62	31	4	0	26	5	3	12	7	9	0	1	40	15	10	1	53	8	8	295
Smad4	17128	10090	14	high	4089	9606	TRUE	1	7	11	12	7	26	5	19	10	30	3	7	31	9	2	3	2	2	3	190
Smc1b	140557	10090	10	moderate	172116	6239	TRUE	4	5	3	0	1	0	0	0	0	0	0	0	0	15	0	0	0	13	15	56
Smc1b	140557	10090	9	moderate	42853	7227	TRUE	0	2	1	0	0	0	0	0	0	0	0	0	0	0	0	0	0	3	0	6
Smc1b	140557	10090	8	moderate	797354	7955	TRUE	0	0	0	0	0	0	0	0	0	0	0	0	0	0	0	0	0	0	0	0
Smc1b	27127	9606	16	high	140557	10090	TRUE	0	0	0	0	0	0	0	0	0	0	0	0	0	13	0	0	0	3	15	31
Smc1b	140557	10090	16	high	27127	9606	TRUE	0	0	0	0	0	0	0	0	0	0	0	0	0	0	0	0	0	0	0	0
Sox30	214105	10090	2	moderate	182547	6239	TRUE	1	4	0	0	0	0	0	0	0	0	0	0	0	2	0	0	0	2	2	11
Sox30	214105	10090	2	moderate	39567	7227	TRUE	0	4	0	0	0	0	0	0	0	0	0	0	0	0	0	0	1	4	0	9
Sox30	214105	10090	2	moderate	37822	7227	TRUE	0	3	1	0	0	0	0	0	0	0	0	0	0	0	0	0	0	4	0	8
Sox30	214105	10090	2	moderate	39569	7227	TRUE	0	1	0	0	0	0	0	0	0	0	0	0	0	0	0	0	0	3	0	4
Sox30	11063	9606	15	high	214105	10090	TRUE	0	0	0	2	0	0	0	0	0	0	0	0	0	15	0	1	0	1	11	30
Sox30	214105	10090	15	high	11063	9606	TRUE	0	0	0	0	0	0	0	0	0	0	0	0	0	0	0	0	0	0	0	0
Spata22	84690	9606	14	moderate	380709	10090	TRUE	0	0	0	0	0	0	0	3	0	2	0	0	0	48	1	3	0	14	58	129
Spata22	380709	10090	14	moderate	84690	9606	TRUE	0	0	0	0	0	0	0	0	0	0	0	0	0	0	0	0	0	0	0	0
Spo11	26972	10090	13	moderate	191771	6239	TRUE	1	4	1	0	0	0	0	0	0	0	0	0	0	5	0	0	0	7	5	23
Spo11	26972	10090	14	moderate	2768853	7227	TRUE	0	0	0	0	0	0	0	0	0	0	0	0	0	1	0	0	0	1	1	3
Spo11	26972	10090	10	moderate	402982	7955	TRUE	0	0	0	0	0	0	0	0	0	0	0	0	0	3	0	0	0	0	5	8
Spo11	23626	9606	14	moderate	26972	10090	TRUE	0	0	0	0	0	0	0	0	2	0	0	0	0	52	0	8	0	47	96	205
Spo11	26972	10090	14	moderate	23626	9606	TRUE	0	0	0	0	0	0	0	0	0	0	0	0	0	0	0	0	0	0	0	0
Stag3	50878	10090	12	moderate	179749	6239	TRUE	1	2	1	0	0	0	0	0	0	0	0	0	0	2	0	0	0	6	2	14
Stag3	50878	10090	12	moderate	33974	7227	TRUE	0	2	0	0	0	0	0	0	0	0	0	0	0	0	0	0	0	2	0	4
Stag3	50878	10090	5	high	560751	7955	TRUE	0	0	0	0	0	0	0	0	0	0	0	0	0	0	0	0	0	0	0	0
Stag3	10734	9606	14	moderate	50878	10090	TRUE	0	0	1	0	0	0	0	3	0	0	0	0	0	6	0	10	0	7	19	46
Stag3	50878	10090	14	moderate	10734	9606	TRUE	0	0	0	0	0	0	0	0	0	0	0	0	0	3	1	0	0	0	2	6
Stra8	346673	9606	14	moderate	20899	10090	TRUE	0	0	0	0	0	0	0	0	0	0	0	0	0	16	0	1	0	8	23	48
Stx2	13852	10090	8	moderate	176743	6239	TRUE	4	4	10	0	1	0	0	1	0	0	1	0	0	5	0	0	0	21	3	50
Stx2	13852	10090	8	moderate	42854	7227	TRUE	2	2	6	0	0	0	0	0	0	0	0	0	0	0	0	0	0	4	0	14
Stx2	13852	10090	12	high	101000000	7955	TRUE	0	0	0	0	0	0	0	0	0	0	0	0	0	0	0	0	0	0	0	0
Stx2	2054	9606	14	high	13852	10090	TRUE	0	0	0	0	0	0	0	0	1	0	0	0	10	15	0	0	0	1	14	41
Stx2	13852	10090	14	high	2054	9606	TRUE	0	0	0	0	0	0	0	0	0	0	0	0	0	0	0	0	0	0	0	0
Sun1	77053	10090	7	high	181480	6239	TRUE	4	6	5	0	1	0	0	0	0	0	1	0	0	3	0	0	0	11	3	34
Sun1	77053	10090	7	moderate	35594	7227	TRUE	0	2	0	0	0	0	0	0	0	0	0	0	0	0	0	0	0	3	0	5
Sun1	77053	10090	15	moderate	553188	7955	TRUE	0	0	0	0	0	0	0	0	0	0	0	0	0	0	0	0	0	0	0	0
Sun1	23353	9606	14	high	77053	10090	TRUE	2	4	34	4	0	0	0	0	5	1	4	0	0	20	0	6	0	13	31	124
Sun1	77053	10090	14	high	23353	9606	TRUE	0	0	0	0	0	0	0	0	0	0	0	0	0	0	0	0	0	0	0	0
Swsap1	66962	10090	8	moderate	100000000	7955	TRUE	0	0	0	0	0	0	0	0	0	0	0	0	0	0	0	0	0	0	0	0
Swsap1	126074	9606	14	moderate	66962	10090	TRUE	1	0	0	0	0	0	0	0	0	0	0	0	0	22	0	0	0	5	26	54
Swsap1	66962	10090	14	moderate	126074	9606	TRUE	0	0	0	0	0	0	0	0	0	0	0	0	0	0	0	0	0	0	0	0
Syce1	74075	10090	8	moderate	108000000	7955	TRUE	0	0	0	0	0	0	0	0	0	0	0	0	0	0	0	0	0	0	0	0
Syce1	93426	9606	14	moderate	74075	10090	TRUE	0	0	5	1	0	0	0	0	0	0	0	0	0	18	0	4	0	4	21	53
Syce1	74075	10090	14	moderate	93426	9606	TRUE	0	0	0	2	0	0	0	0	0	0	0	1	0	6	1	0	0	0	5	15
Syce3	75459	10090	9	moderate	100000000	7955	TRUE	0	0	0	0	0	0	0	0	0	0	0	0	0	0	0	0	0	0	0	0
Syce3	644186	9606	13	moderate	75459	10090	TRUE	0	0	0	0	0	0	0	0	0	0	0	0	0	9	0	0	0	5	13	27
Syce3	75459	10090	13	moderate	644186	9606	TRUE	0	0	0	0	0	0	0	0	0	0	0	0	0	0	0	0	0	0	0	0
Sycp1	20957	10090	12	moderate	402797	7955	TRUE	0	0	0	0	0	0	0	0	0	0	0	0	0	0	0	0	0	0	0	0
Sycp1	6847	9606	14	moderate	20957	10090	TRUE	0	0	0	0	0	0	0	0	0	0	0	0	0	10	0	0	0	3	11	24
Sycp1	20957	10090	14	moderate	6847	9606	TRUE	0	0	0	0	0	0	0	0	0	0	0	0	0	0	0	0	0	0	0	0
Sycp2	320558	10090	5	moderate	100000000	7955	TRUE	0	0	0	0	0	0	0	0	0	0	0	0	0	0	0	0	0	0	0	0
Sycp2	10388	9606	12	moderate	320558	10090	TRUE	0	0	0	0	0	0	0	0	0	0	0	0	0	12	0	0	0	2	12	26
Sycp2	320558	10090	12	moderate	10388	9606	TRUE	0	0	0	0	0	0	0	0	0	0	0	0	0	0	0	0	0	0	0	0
Sycp3	20962	10090	14	moderate	678602	7955	TRUE	0	0	0	0	0	0	0	0	0	0	0	0	0	0	0	0	0	0	0	0
Sycp3	50511	9606	14	moderate	20962	10090	TRUE	0	0	0	0	0	0	0	0	0	2	0	0	0	7	0	0	0	2	9	20
Sycp3	20962	10090	14	moderate	50511	9606	TRUE	1	0	0	0	0	0	0	0	0	0	0	0	0	5	1	1	0	0	5	13
Tasp1	75812	10090	9	moderate	176508	6239	TRUE	2	4	0	0	0	0	0	1	0	0	0	0	0	2	0	0	0	2	2	13
Tasp1	75812	10090	12	high	39757	7227	TRUE	0	1	0	0	0	0	0	0	0	0	0	0	0	0	0	0	0	2	0	3
Tasp1	75812	10090	14	moderate	566980	7955	TRUE	0	0	0	0	0	0	0	0	0	0	0	0	0	0	0	0	0	0	0	0
Tasp1	55617	9606	15	moderate	75812	10090	TRUE	3	4	1	1	0	0	0	10	3	0	0	0	0	8	0	0	0	1	7	38
Tasp1	75812	10090	15	moderate	55617	9606	TRUE	0	0	0	0	0	0	0	0	0	0	0	0	0	0	0	0	0	0	0	0
Tbpl1	237336	10090	7	moderate	172676	6239	TRUE	12	1	3	0	0	0	0	0	0	0	1	0	1	2	0	0	0	14	2	36
Tbpl1	237336	10090	9	high	31773	7227	TRUE	1	9	1	0	0	0	0	0	0	0	0	0	0	1	0	0	0	7	1	20
Tbpl1	237336	10090	14	high	403035	7955	TRUE	0	0	0	0	0	0	0	0	0	0	0	0	0	0	0	0	0	0	0	0
Tbpl1	9519	9606	15	moderate	237336	10090	TRUE	0	0	0	0	0	0	0	0	0	0	0	0	0	19	0	0	0	0	16	35
Tbpl1	237336	10090	15	moderate	9519	9606	TRUE	0	0	0	0	0	0	0	0	0	0	0	0	0	0	0	0	0	0	0	0
Tdrd1	83561	10090	6	high	42236	7227	TRUE	0	0	0	0	0	0	0	0	0	0	0	0	0	3	0	0	0	0	3	6
Tdrd1	83561	10090	13	high	553522	7955	TRUE	1	0	0	0	0	0	0	0	0	0	0	0	0	2	0	0	0	0	3	6
Tdrd1	56165	9606	13	high	83561	10090	TRUE	0	0	0	0	0	0	0	0	0	0	0	0	0	9	0	0	0	0	9	18
Tdrd1	83561	10090	13	high	56165	9606	TRUE	0	0	0	0	0	0	0	0	0	0	0	0	0	0	0	0	0	0	0	0
Tdrd12	71981	10090	6	high	100000000	7955	TRUE	1	0	0	0	0	0	0	0	0	0	0	0	0	6	0	0	0	0	3	10
Tdrd12	91646	9606	13	high	71981	10090	TRUE	0	0	0	0	0	0	0	0	0	0	0	0	0	17	0	0	0	1	18	36
Tdrd12	71981	10090	13	high	91646	9606	TRUE	0	0	0	0	0	0	0	0	0	0	0	0	0	0	0	0	0	0	0	0
Tdrd6	210510	10090	2	high	172621	6239	TRUE	1	4	0	0	0	0	0	0	0	0	0	0	0	2	0	0	0	2	2	11
Tdrd6	210510	10090	8	high	37417	7227	TRUE	2	2	0	0	0	0	0	0	0	0	0	0	0	4	0	0	0	2	3	13
Tdrd6	210510	10090	10	moderate	565665	7955	TRUE	1	0	0	0	0	0	0	0	0	0	0	0	0	2	0	0	0	0	2	5
Tdrd6	221400	9606	13	high	210510	10090	TRUE	0	0	0	0	0	0	0	0	0	0	0	0	0	9	0	0	0	1	9	19
Tdrd6	210510	10090	13	high	221400	9606	TRUE	0	0	0	0	0	0	0	0	0	0	0	0	0	0	0	0	0	0	0	0
Tdrd9	74691	10090	2	moderate	174417	6239	TRUE	1	4	0	0	0	0	0	0	0	0	0	0	0	5	0	0	0	3	4	17
Tdrd9	74691	10090	2	moderate	177135	6239	TRUE	4	4	1	0	0	0	0	0	0	0	0	0	0	3	0	0	0	10	3	25
Tdrd9	74691	10090	2	moderate	172615	6239	TRUE	1	4	0	0	0	0	0	0	0	0	0	0	0	2	0	0	0	3	3	13
Tdrd9	74691	10090	14	moderate	41919	7227	TRUE	2	1	0	0	0	0	0	0	0	0	0	0	0	7	0	0	0	3	7	20
Tdrd9	74691	10090	14	high	553222	7955	TRUE	0	0	0	0	0	0	0	0	0	0	0	0	0	0	0	0	0	0	0	0
Tdrd9	122402	9606	14	moderate	74691	10090	TRUE	0	0	0	0	0	0	0	0	0	0	0	0	0	9	0	0	0	3	11	23
Tdrd9	74691	10090	14	moderate	122402	9606	TRUE	0	0	0	0	0	0	0	0	0	0	0	0	0	6	1	0	0	0	6	13
Tdrkh	72634	10090	10	moderate	33401	7227	TRUE	0	0	0	0	0	0	0	0	0	0	0	0	0	1	0	0	0	0	1	2
Tdrkh	72634	10090	12	moderate	541541	7955	TRUE	0	0	0	0	0	0	0	0	0	0	0	0	0	0	0	0	0	0	0	0
Tdrkh	11022	9606	14	high	72634	10090	TRUE	0	0	1	0	0	0	0	0	0	0	0	0	0	4	0	2	0	3	7	17
Tdrkh	72634	10090	14	high	11022	9606	TRUE	0	0	0	0	0	0	0	0	0	0	0	0	0	0	0	0	0	0	0	0
Terb1	320022	10090	12	moderate	559140	7955	TRUE	0	0	0	0	0	0	0	0	0	0	0	0	0	0	0	0	0	0	0	0
Terb1	283847	9606	13	moderate	320022	10090	TRUE	0	0	0	0	0	0	0	0	2	0	0	0	0	8	0	0	0	5	11	26
Terb1	320022	10090	13	moderate	283847	9606	TRUE	0	0	0	0	0	0	0	0	0	0	0	0	0	0	0	0	0	0	0	0
Tex19.2	400629	9606	10	moderate	70956	10090	TRUE	0	1	0	0	0	0	0	0	0	0	0	0	0	6	0	0	0	3	7	17
Theg	21830	10090	6	moderate	42585	7227	TRUE	0	0	0	0	0	0	0	0	0	0	0	0	0	0	0	0	0	0	0	0
Theg	21830	10090	11	moderate	561308	7955	TRUE	0	0	0	0	0	0	0	0	0	0	0	0	0	0	0	0	0	0	0	0
Theg	51298	9606	14	moderate	21830	10090	TRUE	0	0	0	0	0	0	0	0	0	0	0	0	0	13	0	0	0	0	13	26
Theg	21830	10090	14	moderate	51298	9606	TRUE	0	0	0	0	0	0	0	0	0	0	0	0	0	0	0	0	0	0	0	0
Tmem203	227615	10090	9	moderate	176867	6239	TRUE	1	4	0	0	0	0	0	0	0	0	0	0	0	2	0	0	0	1	2	10
Tmem203	227615	10090	12	high	338392	7227	TRUE	0	0	0	0	0	0	0	0	0	0	0	0	0	0	0	0	0	0	0	0
Tmem203	227615	10090	14	high	436792	7955	TRUE	0	0	0	0	0	0	0	0	0	0	0	0	0	0	0	0	0	0	0	0
Tmem203	94107	9606	14	moderate	227615	10090	TRUE	0	1	2	1	0	0	0	0	0	3	0	0	0	9	0	4	0	1	8	29
Tmem203	227615	10090	14	moderate	94107	9606	TRUE	0	0	0	0	0	0	0	0	0	0	0	0	0	0	0	0	0	0	0	0
Topaz1	671232	10090	5	moderate	102000000	7955	TRUE	0	0	0	0	0	0	0	0	0	0	0	0	0	0	0	0	0	0	0	0
Topaz1	375337	9606	12	moderate	671232	10090	TRUE	0	0	0	0	0	0	0	0	0	0	0	0	0	6	0	0	0	1	7	14
Topaz1	671232	10090	12	moderate	375337	9606	TRUE	0	0	0	0	0	0	0	0	0	0	0	0	0	0	0	0	0	0	0	0
Tpst2	22022	10090	13	moderate	176684	6239	TRUE	4	5	4	0	0	0	0	1	0	0	0	0	0	3	0	0	0	4	3	24
Tpst2	22022	10090	12	moderate	32312	7227	TRUE	0	1	1	0	1	0	0	0	0	0	1	0	0	0	0	0	0	3	0	7
Tpst2	22022	10090	8	high	393391	7955	TRUE	0	0	0	0	0	0	0	0	0	0	0	0	0	0	0	0	0	0	0	0
Tpst2	8459	9606	15	moderate	22022	10090	TRUE	0	3	0	0	0	0	0	0	0	0	0	0	0	5	3	2	0	0	5	18
Tpst2	22022	10090	15	moderate	8459	9606	TRUE	0	0	0	0	0	0	0	0	0	0	0	0	0	0	0	0	0	0	0	0
Tsc22d3	14605	10090	9	moderate	188577	6239	TRUE	2	4	0	0	0	0	0	0	0	0	0	0	0	2	0	0	0	2	2	12
Tsc22d3	14605	10090	5	moderate	34665	7227	TRUE	1	12	1	0	0	0	0	0	0	0	0	0	0	1	0	0	0	9	1	25
Tsc22d3	14605	10090	14	moderate	393541	7955	TRUE	0	0	3	0	0	0	0	0	0	0	0	0	0	0	0	0	0	0	2	5
Tsc22d3	1831	9606	15	high	14605	10090	TRUE	0	1	0	0	0	0	0	0	10	0	0	0	0	27	1	11	0	3	28	81
Tsc22d3	14605	10090	15	high	1831	9606	TRUE	0	0	0	0	0	0	0	0	0	0	0	0	0	0	0	0	0	0	0	0
Tssk1	22114	10090	11	high	182017	6239	TRUE	1	4	0	0	0	0	0	0	0	0	0	0	0	2	0	0	0	1	2	10
Tssk1	22114	10090	11	high	3564833	6239	TRUE	0	0	0	0	0	0	0	0	0	0	0	0	0	0	0	0	0	1	0	1
Tssk1	22114	10090	10	high	42233	7227	TRUE	0	0	0	0	0	0	0	0	0	0	0	0	0	0	0	0	0	0	0	0
Tssk1	83942	9606	14	moderate	22114	10090	TRUE	0	0	0	0	0	0	0	0	0	0	0	0	0	0	0	0	0	0	0	0
Tssk1	22114	10090	14	moderate	83942	9606	TRUE	0	0	0	0	0	0	0	0	0	0	0	0	0	0	0	0	0	0	0	0
Tssk2	22115	10090	10	moderate	182017	6239	TRUE	1	4	0	0	0	0	0	0	0	0	0	0	0	2	0	0	0	1	2	10
Tssk2	22115	10090	10	moderate	3564833	6239	TRUE	0	0	0	0	0	0	0	0	0	0	0	0	0	0	0	0	0	1	0	1
Tssk2	22115	10090	9	moderate	42233	7227	TRUE	0	0	0	0	0	0	0	0	0	0	0	0	0	0	0	0	0	0	0	0
Tssk2	23617	9606	14	high	22115	10090	TRUE	0	0	0	0	0	0	0	0	0	0	0	0	0	0	0	0	0	0	0	0
Tssk2	22115	10090	14	high	23617	9606	TRUE	0	0	0	0	0	0	0	0	0	0	0	0	0	0	0	0	0	0	0	0
Ttc26	264134	10090	13	moderate	182970	6239	TRUE	1	5	6	0	0	0	0	0	0	0	0	0	0	5	0	0	0	6	5	28
Ttc26	264134	10090	13	moderate	41905	7227	TRUE	0	0	0	0	0	0	0	0	0	0	0	0	0	0	0	0	0	0	0	0
Ttc26	264134	10090	13	moderate	494074	7955	TRUE	1	0	1	1	0	0	0	0	0	0	0	0	0	3	0	0	0	2	5	13
Ttc26	264134	10090	13	moderate	494074	7955	TRUE	1	0	1	1	0	0	0	0	0	0	0	0	0	3	0	0	0	2	0	8
Ttc26	79989	9606	14	moderate	264134	10090	TRUE	4	8	8	3	0	0	3	1	0	0	0	0	0	14	0	0	0	2	14	57
Ttc26	264134	10090	14	moderate	79989	9606	TRUE	0	0	0	0	0	0	0	0	0	0	0	0	0	0	0	0	0	0	0	0
Tyro3	22174	10090	2	moderate	180929	6239	TRUE	1	4	1	0	0	0	0	0	0	0	2	0	0	2	0	0	0	2	2	14
Tyro3	22174	10090	2	moderate	178530	6239	TRUE	1	4	0	0	0	0	0	0	0	0	0	0	0	2	0	0	0	2	2	11
Tyro3	22174	10090	15	moderate	30709	7955	TRUE	0	0	0	1	0	0	0	0	0	1	0	0	0	3	0	0	0	0	2	7
Tyro3	7301	9606	16	moderate	22174	10090	TRUE	0	5	14	1	1	0	0	1	17	2	0	0	1	19	0	2	0	11	11	85
Tyro3	22174	10090	16	moderate	7301	9606	TRUE	0	0	0	0	0	0	0	0	0	0	0	0	0	0	0	0	0	0	0	0
Ube2w	66799	10090	13	high	173354	6239	TRUE	2	4	0	0	0	0	0	0	0	0	0	0	0	2	0	0	0	4	2	14
Ube2w	66799	10090	14	moderate	36129	7227	TRUE	0	0	0	0	0	0	0	0	0	0	0	0	0	0	0	0	0	1	0	1
Ube2w	66799	10090	13	high	692325	7955	TRUE	0	0	0	0	0	0	0	0	0	0	0	0	0	0	0	0	0	0	0	0
Ube2w	55284	9606	14	high	66799	10090	TRUE	2	3	2	0	2	0	0	0	1	0	0	0	0	4	0	1	0	0	4	19
Ube2w	66799	10090	14	high	55284	9606	TRUE	0	0	0	0	0	0	0	0	0	0	0	0	0	0	0	0	0	0	0	0
Utp14b	195434	10090	10	moderate	172192	6239	TRUE	4	10	1	0	0	0	0	0	0	0	0	0	0	12	0	2	0	10	10	49
Utp14b	195434	10090	12	moderate	39689	7227	TRUE	1	0	1	0	0	0	0	0	0	0	0	0	0	0	0	0	0	1	0	3
Utp14b	195434	10090	12	moderate	553498	7955	TRUE	0	0	0	0	0	0	0	0	0	0	0	0	0	0	0	0	0	0	0	0
Utp14b	9724	9606	13	high	72554	10090	TRUE	0	0	0	0	0	0	0	0	0	0	0	0	0	0	0	0	0	0	0	0
Utp14b	10813	9606	16	moderate	72554	10090	TRUE	0	0	0	0	0	0	0	0	0	0	0	0	0	0	0	0	0	0	0	0
Utp14b	195434	10090	9	moderate	9724	9606	TRUE	0	0	0	0	0	0	0	0	0	0	0	0	0	0	0	0	0	0	0	0
Vrk1	22367	10090	11	high	174004	6239	TRUE	16	2	0	0	0	0	0	0	0	0	0	0	1	3	0	0	0	4	2	28
Vrk1	22367	10090	14	high	43228	7227	TRUE	0	7	2	0	0	0	0	0	0	0	1	0	0	4	0	0	0	3	3	20
Vrk1	22367	10090	14	high	406694	7955	TRUE	0	0	0	0	0	0	0	0	0	0	0	0	0	0	0	0	0	0	0	0
Vrk1	7443	9606	16	high	22367	10090	TRUE	0	1	0	0	0	0	0	0	0	0	0	0	0	10	0	1	0	2	11	25
Vrk1	22367	10090	16	high	7443	9606	TRUE	1	0	12	0	0	0	1	1	0	0	5	1	1	0	0	0	0	0	0	22
Wt1	22431	10090	13	moderate	30245	7955	TRUE	4	0	0	0	0	0	0	0	0	2	0	0	0	6	0	0	0	1	18	31
Wt1	7490	9606	13	moderate	22431	10090	TRUE	69	20	0	0	0	0	0	0	3	19	7	5	2	52	2	8	1	5	17	210
Wt1	22431	10090	13	moderate	7490	9606	TRUE	0	5	8	10	2	3	0	3	4	15	1	5	8	52	8	4	4	1	18	151
Ybx2	53422	10090	4	moderate	172219	6239	TRUE	1	4	0	0	0	0	0	0	0	0	0	0	0	2	0	0	0	4	2	13
Ybx2	53422	10090	4	moderate	174690	6239	TRUE	1	4	0	0	0	0	0	0	0	0	0	0	0	2	0	0	0	2	2	11
Ybx2	53422	10090	6	moderate	39377	7227	TRUE	0	0	1	0	0	0	0	0	0	0	1	0	0	0	0	0	0	1	0	3
Ybx2	53422	10090	4	moderate	795398	7955	TRUE	4	0	0	0	0	0	0	0	0	0	0	0	0	1	0	0	0	0	2	7
Ybx2	51087	9606	15	high	53422	10090	TRUE	0	0	0	0	0	0	0	0	0	0	0	0	0	10	0	0	0	5	9	24
Ybx2	53422	10090	15	high	51087	9606	TRUE	0	0	0	0	0	0	0	0	0	0	0	0	0	0	0	0	0	0	0	0
Ythdc1	231386	10090	9	moderate	38420	7227	TRUE	0	0	2	0	0	0	0	0	0	0	1	0	0	0	0	0	0	1	0	4
Ythdc1	231386	10090	9	high	492769	7955	TRUE	0	0	0	0	0	0	0	0	0	0	0	0	0	0	0	0	0	0	0	0
Ythdc1	91746	9606	13	high	231386	10090	TRUE	1	0	0	0	0	0	0	0	0	0	0	0	0	6	0	0	0	2	5	14
Ythdc1	231386	10090	13	high	91746	9606	TRUE	0	0	0	0	0	0	0	0	0	0	0	0	0	0	0	0	0	0	0	0
Ythdc2	240255	10090	10	moderate	172615	6239	TRUE	1	4	0	0	0	0	0	0	0	0	0	0	0	2	0	0	0	3	3	13
Ythdc2	240255	10090	9	high	32715	7227	TRUE	0	0	0	0	0	0	0	0	0	0	0	0	0	0	0	0	0	0	0	0
Ythdc2	64848	9606	16	high	240255	10090	TRUE	0	0	0	0	0	0	0	2	0	1	0	0	0	44	0	2	0	8	50	107
Ythdc2	240255	10090	16	high	64848	9606	TRUE	0	0	0	0	0	0	0	0	0	0	0	0	0	0	0	0	0	0	0	0
Zbtb16	235320	10090	11	high	323269	7955	TRUE	0	0	0	0	0	0	0	0	0	2	0	0	0	0	0	0	0	0	1	3
Zbtb16	7704	9606	13	moderate	235320	10090	TRUE	0	0	0	0	0	0	68	26	3	0	0	0	0	21	0	1	1	0	21	141
Zbtb16	235320	10090	13	moderate	7704	9606	TRUE	0	1	2	1	0	3	3	5	0	0	0	0	0	2	0	0	0	0	1	18
Zc3hc1	232679	10090	6	moderate	177578	6239	TRUE	1	1	0	0	0	0	0	0	0	0	0	0	0	1	0	0	0	2	1	6
Zc3hc1	232679	10090	10	moderate	560141	7955	TRUE	0	0	0	0	0	0	0	0	0	0	0	0	0	0	0	0	0	0	0	0
Zc3hc1	51530	9606	15	moderate	232679	10090	TRUE	0	4	0	1	0	1	0	2	0	0	0	0	0	19	0	2	0	8	21	58
Zc3hc1	232679	10090	15	moderate	51530	9606	TRUE	0	0	0	0	0	0	0	0	0	0	0	0	0	0	0	0	0	0	0	0
Zmynd15	574428	10090	2	high	39414	7227	TRUE	0	1	0	0	0	0	0	0	0	0	0	0	0	0	0	0	0	3	0	4
Zmynd15	574428	10090	2	moderate	35985	7227	TRUE	0	0	0	0	0	0	0	0	0	0	0	0	0	0	0	0	0	1	0	1
Zmynd15	574428	10090	2	moderate	34891	7227	TRUE	0	0	2	0	0	0	0	0	0	0	0	0	0	0	0	0	0	0	0	2
Zmynd15	574428	10090	2	moderate	31200	7227	TRUE	0	0	0	0	0	0	0	0	0	0	0	0	0	0	0	0	0	0	0	0
Zmynd15	574428	10090	2	moderate	31859	7227	TRUE	0	0	0	0	0	0	0	0	0	0	0	0	0	0	0	0	0	0	0	0
Zmynd15	574428	10090	2	moderate	35538	7227	TRUE	0	0	0	0	0	0	0	0	0	0	0	0	0	0	0	0	0	0	0	0
Zmynd15	574428	10090	2	moderate	44554	7227	TRUE	0	0	0	0	0	0	0	0	0	0	0	0	0	0	0	0	0	0	0	0
Zmynd15	84225	9606	15	high	574428	10090	TRUE	0	0	0	0	0	0	0	0	0	0	0	0	0	0	0	0	0	0	0	0
Zmynd15	574428	10090	15	high	84225	9606	TRUE	0	0	0	0	0	0	0	0	0	0	0	0	0	5	4	0	0	0	5	14

## Sheet: ST7 Fisher Tests
species	mcat	zs	xs	z0	x0	OR	p.value	qval
mouse	prenatal_birth	67	4091	124	11117	1.46825	0.0137169	0.0298804
mouse	growth_dev	102	6386	89	8822	1.58316	0.00188492	0.00565477
mouse	nervous	90	6033	101	9175	1.35512	0.0374797	0.0685604
mouse	eye_ear	79	4095	112	11113	1.91421	1.79849e-05	7.58456e-05
mouse	integument	40	2106	151	13102	1.64795	0.00815587	0.0203897
mouse	head_neck	30	1197	161	14011	2.18092	0.000362872	0.00123706
mouse	limb	23	1059	168	14149	1.829	0.00996435	0.0241073
mouse	skeletal_connect	60	2347	131	12861	2.50967	5.29953e-08	4.96831e-07
mouse	blood_immune	82	5203	109	10005	1.44662	0.0139442	0.0298804
mouse	cardiovascular	51	3323	140	11885	1.30288	0.113026	0.166214
mouse	musculature	20	1045	171	14163	1.58509	0.0606225	0.101038
mouse	respiratory	26	1206	165	14002	1.82937	0.00687355	0.0177764
mouse	digestive	51	1971	140	13237	2.44629	4.22856e-07	2.88311e-06
mouse	genitourinary	186	3257	5	11951	136.076	1.13923e-114	4.27211e-113
mouse	endocrine	18	661	173	14547	2.2897	0.00216661	0.00624983
mouse	metabolism	114	6184	77	9024	2.16036	1.62417e-07	1.21813e-06
mouse	neoplasm	29	748	162	14460	3.46009	1.01858e-07	8.48813e-07
mouse	other	149	2815	42	12393	15.6107	7.6092e-70	1.9023e-68
mouse	infertility	186	2124	5	13084	227.925	7.92299e-148	5.94224e-146
fish	prenatal_birth	24	1235	157	11539	1.42823	0.12744	0.183807
fish	growth_dev	0	9	181	12765	0	NA	NA
fish	nervous	30	1536	151	11238	1.45354	0.0661825	0.107906
fish	eye_ear	19	1030	162	11744	1.33723	0.217949	0.291896
fish	integument	9	200	172	12574	3.28914	0.00268483	0.00745786
fish	head_neck	14	821	167	11953	1.2205	0.445511	0.547759
fish	limb	6	292	175	12482	1.46552	0.314864	0.40671
fish	skeletal_connect	8	493	173	12281	1.15193	0.695095	0.78988
fish	blood_immune	6	393	175	12381	1.0801	0.826581	0.91167
fish	cardiovascular	18	1149	163	11625	1.11724	0.602201	0.705705
fish	musculature	4	267	177	12507	1.05862	0.792549	0.887182
fish	respiratory	2	21	179	12753	6.78248	0.0405292	0.0723736
fish	digestive	4	522	177	12252	0.530435	0.255374	0.336019
fish	genitourinary	18	340	163	12434	4.03765	2.69921e-06	1.446e-05
fish	endocrine	1	185	180	12589	0.378067	0.525675	0.635897
fish	metabolism	1	16	180	12758	4.42878	0.212851	0.290252
fish	neoplasm	1	3	180	12771	23.6067	0.0547316	0.0932925
fish	other	17	957	164	11817	1.27994	0.319945	0.40671
fish	infertility	0	0	181	12774	0	NA	NA
fly	prenatal_birth	23	774	72	5545	2.28801	0.00138953	0.00453107
fly	growth_dev	48	2752	47	3567	1.32366	0.177053	0.245907
fly	nervous	40	2118	55	4201	1.44249	0.080949	0.126483
fly	eye_ear	0	108	95	6211	0	NA	NA
fly	integument	3	243	92	6076	0.815373	1	1
fly	head_neck	0	0	95	6319	0	NA	NA
fly	limb	0	0	95	6319	0	NA	NA
fly	skeletal_connect	0	0	95	6319	0	NA	NA
fly	blood_immune	8	241	87	6078	2.31849	0.0306264	0.0591803
fly	cardiovascular	0	0	95	6319	0	NA	NA
fly	musculature	7	545	88	5774	0.842749	0.853388	0.927596
fly	respiratory	0	0	95	6319	0	NA	NA
fly	digestive	0	0	95	6319	0	NA	NA
fly	genitourinary	41	1053	54	5266	3.79591	1.70601e-09	2.13251e-08
fly	endocrine	0	0	95	6319	0	NA	NA
fly	metabolism	0	5	95	6314	0	NA	NA
fly	neoplasm	6	123	89	6196	3.39481	0.0119013	0.0276575
fly	other	59	3730	36	2589	1.13749	0.599706	0.705705
fly	infertility	39	1042	56	5277	3.52596	1.65815e-08	1.77659e-07
worm	prenatal_birth	79	5476	1	105	1.5147	1	1
worm	growth_dev	72	5143	8	438	0.76652	0.40784	0.5098
worm	nervous	39	2027	41	3554	1.66756	0.0259161	0.0525326
worm	eye_ear	0	0	80	5581	0	NA	NA
worm	integument	9	645	71	4936	0.970066	1	1
worm	head_neck	0	15	80	5566	0	NA	NA
worm	limb	0	0	80	5581	0	NA	NA
worm	skeletal_connect	10	389	70	5192	1.9065	0.0729345	0.116385
worm	blood_immune	0	0	80	5581	0	NA	NA
worm	cardiovascular	0	0	80	5581	0	NA	NA
worm	musculature	5	365	75	5216	0.952701	1	1
worm	respiratory	0	0	80	5581	0	NA	NA
worm	digestive	9	368	71	5213	1.79542	0.109221	0.163832
worm	genitourinary	79	5456	1	125	1.8098	1	1
worm	endocrine	0	7	80	5574	0	NA	NA
worm	metabolism	6	371	74	5210	1.1386	0.65385	0.754442
worm	neoplasm	0	0	80	5581	0	NA	NA
worm	other	80	5495	0	86	Inf	NA	NA
worm	infertility	79	5456	1	125	1.8098	1	1
human	prenatal_birth	15	842	182	15914	1.55764	0.101313	0.155072
human	growth_dev	41	1741	156	15015	2.2665	1.82029e-05	7.58456e-05
human	nervous	48	2719	149	14037	1.66304	0.00345249	0.00924773
human	eye_ear	45	2420	152	14336	1.75373	0.00155789	0.00486842
human	integument	39	1695	158	15061	2.19313	4.6775e-05	0.000184638
human	head_neck	45	2118	152	14638	2.04601	8.85572e-05	0.000316276
human	limb	31	1216	166	15540	2.38638	5.02511e-05	0.000188442
human	skeletal_connect	41	1669	156	15087	2.37555	6.70592e-06	3.1434e-05
human	blood_immune	25	1396	172	15360	1.59919	0.0372437	0.0685604
human	cardiovascular	28	1657	169	15099	1.50967	0.0540665	0.0932925
human	musculature	30	1700	167	15056	1.59092	0.0240587	0.0501224
human	respiratory	18	1080	179	15676	1.45954	0.142654	0.201869
human	digestive	31	1684	166	15072	1.67134	0.0121693	0.0276575
human	genitourinary	53	1542	144	15214	3.6309	1.00562e-12	1.50843e-11
human	endocrine	40	779	157	15977	5.22464	6.90407e-15	1.29451e-13
human	metabolism	29	1661	168	15095	1.56868	0.0307738	0.0591803
human	neoplasm	16	298	181	16458	4.88102	8.41201e-07	5.2575e-06
human	other	23	650	174	16106	3.27489	3.68228e-06	1.84114e-05
human	infertility	40	1528	157	15228	2.5389	2.52994e-06	1.446e-05

## Sheet: ST8 COSMIC Cancer Associations
Gene Symbol	Name	Entrez GeneId	Genome Location	Tier	Hallmark	Chr Band	Somatic	Germline	Tumour Types(Somatic)	Tumour Types(Germline)	Cancer Syndrome	Tissue Type	Molecular Genetics	Role in Cancer	Mutation Types	Translocation Partner	Other Germline Mut	Other Syndrome	Synonyms
ACVR2A	activin A receptor type 2A	92	2:147844517-147930824	1	Yes	2q23.1	yes	NA	large intestine carcinoma, stomach carcinoma, pancreatic carcinoma, biliary tract, oesophagus	NA	NA	E	Rec	TSG	Mis, N, F	NA	NA	NA	ACTRII,ACVR2,CCDS33301.1,ENSG00000121989.14,NM_001616.4,NP_001607,NP_001265508,P27037
AFF4	AF4/FMR2 family, member 4	27125	5:132875379-132963634	1	Yes	5q31.1	yes	NA	ALL	NA	NA	L	Dom	oncogene, fusion	T	KMT2A	NA	NA	AF5Q31,CCDS4164.1,ENSG00000072364.12,MCEF,NM_014423.3,NP_055238,Q9UHB7
AKAP9	A kinase (PRKA) anchor protein (yotiao) 9	10142	7:91940867-92110673	2	NA	7q21.2	yes	NA	papillary thyroid	NA	NA	E	Dom	fusion	T	BRAF	NA	NA	AKAP350,AKAP450,CCDS5622.1,CG-NAP,ENSG00000127914.16,HYPERION,KIAA0803,LQT11,MU-RMS-40.16A,NM_147185.2,NP_005742,NP_671714.1,PPP1R45,PRKA9,Q99996,YOTIAO
AR	Androgen Receptor	367	X:67544036-67730619	1	Yes	Xq12	yes	yes	prostate	NA	NA	E	Dom	oncogene	Mis	NA	yes	Androgen insensitivity, Hypospadias 1, X-linked, Spinal and bulbar muscular atrophy of Kennedy	AIS,CCDS14387.1,DHTR,ENSG00000169083.16,HUMARA,NM_000044.3,NP_000035,NR3C4,P10275,SBMA,SMAX1
ATM	ataxia telangiectasia mutated	472	11:108222832-108369099	1	Yes	11q22.3	yes	yes	T-PLL	leukaemia, lymphoma, medulloblastoma, glioma	ataxia-telangiectasia	L, O	Rec	TSG	D, Mis, N, F, S	NA	NA	NA	ATA,ATC,ATD,ATDC,CCDS31669.1,ENSG00000149311.18,NM_000051.3,NP_000042,Q13315,TEL1,TELO1
BAX	BCL2 associated X, apoptosis regulator	581	19:48954929-48961798	1	Yes	19q13.33	yes	NA	colorectal cancer	NA	NA	E	NA	TSG	F, Mis	NA	NA	NA	BCL2L4,CCDS12744.1,ENSG00000087088.19,NM_004324.3,NP_004315,Q07812
BRCA1	familial breast/ovarian cancer gene 1	672	17:43044295-43125483	1	Yes	17q21.31	yes	yes	ovarian	breast, ovarian	hereditary breast/ovarian cancer	E	Rec	TSG	D, Mis, N, F, S	NA	NA	NA	BRCC1,CCDS11456.2,ENSG00000012048.21,FANCS,NM_007300.3,NP_009231,P38398,PPP1R53,RNF53
BRCA2	familial breast/ovarian cancer gene 2	675	13:32315474-32400266	1	Yes	13q13.1	yes	yes	breast, ovarian, pancreatic	breast, ovarian, pancreatic, leukaemia (FANCB, FANCD1)	hereditary breast/ovarian cancer	L, E	Rec	TSG	D, Mis, N, F, S	NA	NA	NA	BRCC2,CCDS9344.1,ENSG00000139618.14,FACD,FAD,FAD1,FANCD,FANCD1,P51587,XRCC11
CCNB1IP1	cyclin B1 interacting protein 1, E3 ubiquitin protein ligase	57820	14:20311368-20333312	1	Yes	14q11.2	yes	NA	leiomyoma	NA	NA	M	Dom	TSG, fusion	T	HMGA2	NA	NA	C14orf18,CCDS9547.1,ENSG00000100814.17,HEI10,NM_182852.3,NP_878272,Q9NPC3
CDK4	cyclin-dependent kinase 4	1019	12:57747727-57752521	1	Yes	12q14.1	NA	yes	NA	melanoma	familial malignant melanoma	E	Dom	oncogene	Mis	NA	NA	NA	CCDS8953.1,ENSG00000135446.16,NM_000075.3,NP_000066,P11802,PSK-J3
DICER1	dicer 1, ribonuclease type III	23405	14:95086228-95158010	1	Yes	14q32.13	yes	yes	sex cord-stromal tumour, TGCT, embryonal rhabdomyosarcoma, pleuropulmonary blastoma, pituitary blastoma, Wilms tumour, thyroid cancer, other tumour types	pleuropulmonary blastoma	familial pleuropulmonary blastoma or DICER1 syndrome	E, M, O	Rec	TSG	Mis, F, N	NA	NA	NA	CCDS9931.1,Dicer,ENSG00000100697.14,HERNA,K12H4.8-LIKE,KIAA0928,MNG1,NM_030621.4,NP_001278557,NP_085124,Q9UPY3
DNMT3A	DNA (cytosine-5-)-methyltransferase 3 alpha	1788	2:25227855-25342590	1	Yes	2p23.3	yes	NA	AML	NA	NA	L	Dom	TSG	Mis, F, N, S	NA	NA	NA	CCDS33157.1,ENSG00000119772.16,NM_175629.2,NP_783328,Q9Y6K1
ETV5	ets variant gene 5	2119	3:186046308-186109112	1	NA	3q27.2	yes	NA	prostate	NA	NA	E	Dom	oncogene, fusion	T	TMPRSS2, SCL45A3	NA	NA	CCDS33906.1,ENSG00000244405.7,ERM,NM_004454.2,NP_004445,P41161
FANCF	Fanconi anemia, complementation group F	2188	11:22622519-22626787	1	NA	11p14.3	NA	yes	NA	AML, leukaemia	Fanconi anaemia F	L	Rec	TSG	N, F	NA	NA	NA	CCDS7857.1,ENSG00000183161.4,FAF,NM_022725.3,NP_073562,Q9NPI8
HMGA1	high mobility group AT-hook 1	3159	6:34236873-34246230	1	NA	6p21.31	yes	NA	microfollicular thyroid adenoma, various benign mesenchymal tumours	NA	NA	E, M	Dom	oncogene, fusion	T	?	NA	NA	CCDS4789.1,ENSG00000137309.19,HMGIY,NM_145901.2,NP_665908,NP_001306010,NP_001306007,P17096
HMGA2	high mobility group AT-hook 2 (HMGIC)	8091	12:65824460-65915447	1	NA	12q14.3	yes	NA	lipoma, leiomyoma, pleomorphic salivary gland adenoma	NA	NA	M	Dom	oncogene, fusion	T	LHFP, RAD51B, LPP, COX6C, ACKR3, NFIB, ALDH2, CCNB1IP1, EBF1, WIF1, FHIT	NA	NA	BABL,CCDS73491.1,ENSG00000149948.13,HMGIC,LIPO,NM_001300919.1,NP_001287848
HOXA11	homeo box A11	3207	7:27181515-27185216	1	Yes	7p15.2	yes	NA	CML	NA	NA	L	Dom	oncogene, TSG, fusion	T	NUP98	NA	NA	CCDS5411.1,ENSG00000005073.5,HOX1,HOX1I,NM_005523.5,NP_005514,P31270
HSP90AA1	heat shock protein 90kDa alpha (cytosolic), class A member 1	3320	14:102081049-102139686	1	NA	14q32.31	yes	NA	NHL	NA	NA	L	Dom	fusion	T	BCL6	NA	NA	CCDS32160.1,ENSG00000080824.18,FLJ31884,HSP90N,HSPC1,HSPCA,Hsp89,Hsp90,NM_001017963.2,NP_001017963,P07900
KIT	v-kit Hardy-Zuckerman 4 feline sarcoma viral oncogene homolog	3815	4:54657918-54740715	1	Yes	4q12	yes	yes	GIST, AML, TGCT, mastocytosis, mucosal melanoma	GIST, epithelioma	familial gastrointestinal stromal tumour	L, M, O, E	Dom	oncogene	Mis, O	NA	yes	Piebald trait	C-Kit,CCDS3496.1,CD117,ENSG00000157404.15,NM_000222.2,NP_000213,P10721,PBT,SCFR
LMNA	lamin A/C	4000	1:156114707-156140089	1	Yes	1q22	yes	NA	Spitzoid tumour	NA	NA	E	Dom	fusion	T	NTRK1	yes	Muscular dystrophy, dilated cardiomyopathy, familial partial lipodystrophy, and others	CCDS1129.1,CMD1A,ENSG00000160789.19,HGPS,LGMD1B,LMN1,LMNL1,MADA,NM_170707.3,NP_733821,P02545,PRO1
MLH1	E.coli MutL homolog gene	4292	3:36993332-37050918	1	Yes	3p22.2	yes	yes	colorectal, endometrial, ovarian, CNS tumours	colorectal, endometrial, ovarian, CNS	hereditary non-polyposis colorectal cancer, Turcot syndrome	E, O	Rec	TSG	D, Mis, N, F, S	NA	NA	NA	CCDS2663.1,COCA2,ENSG00000076242.14,FCC2,HNPCC,HNPCC2,NM_001354620.1,NP_000240,NP_001341546.1,NP_001341549.1,P40692
NRG1	neuregulin 1	3084	8:32548635-32764407	1	NA	8p12	yes	NA	NSCLC	NA	NA	E	Dom	TSG, fusion	T	CD74	NA	NA	CCDS6083.1,ENSG00000157168.18,GGF,HGL,HRG,NDF,NM_013956.4,NP_039250,NRG1-IT2,Q02297
PAFAH1B2	platelet-activating factor acetylhydrolase, isoform Ib, beta subunit 30kDa	5049	11:117144267-117171048	1	Yes	11q23.3	yes	NA	MLCLS	NA	NA	L	Dom	fusion	T	IGH	NA	NA	CCDS8380.1,ENSG00000168092.13,NM_002572.3,NP_002563,NP_001296360.1,P68402
PATZ1	zinc finger protein 278 (ZSG)	23598	22:31325804-31346232	1	NA	22q12.2	yes	NA	Ewing sarcoma	NA	NA	M	Dom	TSG, fusion	T	EWSR1	NA	NA	CCDS13894.1,ENSG00000100105.17,MAZR,NM_014323.2,NP_055138,PATZ,Q9HBE1,RIAZ,ZBTB19,ZNF278,ZSG,dJ400N23
POLG	DNA polymerase gamma, catalytic subunit	5428	15:89316305-89334847	2	NA	15q26.1	yes	NA	CRC	NA	NA	E	NA	TSG	N, O	NA	yes	mitochondrial DNA depletion syndrome	CCDS10350.1,ENSG00000140521.12,NM_002693.2,NP_001119603,NP_002684,P54098,POLG1,POLGA
PRDM1	PR domain containing 1, with ZNF domain	639	6:106086320-106109938	1	Yes	6q21	yes	NA	DLBCL	NA	NA	L	Rec	TSG	D, N, Mis, F, S	NA	NA	NA	BLIMP1,CCDS5054.2,ENSG00000057657.15,NM_001198.3,NP_001189,O75626,PRDI-BF1
SMAD4	SMAD family member 4	4089	18:51030213-51085039	1	Yes	18q21.2	yes	yes	colorectal, pancreatic, small intestine	gastrointestinal polyp	juvenile polyposis	E	Rec	TSG	D, Mis, N, F	NA	NA	NA	CCDS11950.1,DPC4,ENSG00000141646.13,MADH4,NM_005359.5,NP_005350,Q13485
WT1	Wilms tumour 1 gene	7490	11:32387775-32435630	1	Yes	11p13	yes	yes	Wilms tumour, desmoplastic small round cell tumour	Wilms tumour	Denys-Drash syndrome, Frasier syndrome, familial Wilms tumour	O	Rec	oncogene, TSG, fusion	D, Mis, N, F, S, T	EWSR1	NA	NA	AWT1,CCDS7878.2,ENSG00000184937.13,GUD,NM_024426.4,NPHS4,NP_077744,NP_077744.4,WAGR,WIT-2
ZBTB16	zinc finger and BTB domain containing 16	7704	11:114059593-114250676	1	Yes	11q23.2	yes	NA	APL	NA	NA	L	Dom	TSG, fusion	T	RARA	NA	NA	CCDS8367.1,ENSG00000109906.13,NM_006006.4,NP_005997,NP_001341679.1,NP_001341680.1,PLZF,Q05516,ZNF145

## Sheet: ST9 Human Disease OMIM
Correlation Coefficient: Mouse and Human Phenotypes	Summary Annotation of OMIM Disease Annotations	Human Gene	OMIM Annotation Notes
High Correlation (r > 0.5)	Reproductive Diseases	BRDT	spermatogenic failure
		MEIOB	spermatogenic failure; premature ovarian failure
		TDRD9	spermatogenic failure
		SYCP3	spermatogenic failure; recurrent pregnancy loss
		SYCE1	spermatogenic failure; premature ovarian failure
		MCM8	premature ovarian failure
		AK7	spermatogenic failure
		MSH5	spermatogenic failure; premature ovarian failure
		STAG3	spermatogenic failure; premature ovarian failure
	Both Reproductive and Non-Reproductive Diseases	WT1	denys-drash syndrome (infertile); frasier syndrome; meacham syndrome; mesothelioma; nephronic syndrome; wilms tumor
		KISS1	hypogonadotropic hypogonadism
		AXL	hypogonadotropic hypogonadism
		PROKR2	hypogonadotropic hypogonadism
		KISS1R	hypogonadotropic hypogonadism; precocious puberty
		AR	prostate cancer; androgen insensitivity; breast cancer; hypospadias; spinal and bulbar muscular atrophy
		DHH	46XY gonadal dysgenesis with minifascicular neuropathy; 46XY sex reversal
		KIT	germ cell tumors; gastrointestinal tumor; leukemia; mastocytosis; piebalidism
		CLCN2	hyperaldosteronism; epilepsy; leukoencephalopathy
		LHX3	pituitary hormone deficiency
	Non-Reproductive Diseases	AGTPBP1	childhood onset neurodegeneration with cerebellar atrophy
		FOXP3	immunodysregulation, polyendocrinopathy, enteropathy
		PAFAH1B1	lissencephaly; subcortical laminar heterotopia
		ATM	breast cancer; ataxia-telangiectasia; lymphoma; leukemia
		KITLG	deafness; hyperpigmentation; waardenburg syndrome
		MERTK	retinitis pigmentosa
		LIPE	lipodystrophy
		SIX5	brachiootorenal syndrome
Low Correlation (r < 0.5)	Reproductive Diseases	FANCM	POI; spermatogenic failure
		PSMC3IP	ovarian dysgenesis
		FBXO43	spermatogenic failure; oocyte/zygote/embryo matruation arrest
		FKBP6	spermatogenic failure
		TOP6BL	hydatidiform mole
		MOV10L1	spermatogenic failure
		MSH4	spermatogenic failure; premature ovarian failure
		RNF212	spermatogenic failure; recombination rate QTL
		SYCP2	spermatogenic failure
		TERB1	spermatogenic failure
		ZMYND15	spermatogenic failure
	Both Reproductive and Non-Reproductive Diseases	CEP63	seckel syndrome (can cause cryptorchidism, hypospadias)
		CLPP	perrault syndrome with primary ovarian insufficiency
		NHLH2	hypogonadotropic hypogonadism
		LHB	hypogonadotropic hypogonadism
		NME5	ciliary dyskinesia
		SIAH1	buratti-harel syndrome
		DICER1	goiter with or without sertoli-leydig cell tumors; glow syndrome, pleuropulmonary blastoma; embryonal rhabdomyosarcoma
	Non-Reproductive Diseases	MORC2	charcot-marie-tooth disease; developmental delay, impaired growth, dysmorphic facies, and axonal neuropathy
		AFF4	chops syndrome
		SLX4	fanconi anemia
		HOXA11	radioulnar synostosis with amegakaryocytic thrombocytopenia
		KCNJ6	keppen-lubinsky syndrome
		DNMT3A	acute myeloid leukemia; heyn-sproul-jackson syndrome; tatton-brown-rahman syndrome
		LMNA	cardiomyopathy;muscular dystrophy; progeria; charcot-marie-tooth disease; etc
		MAD2L2	fanconi anemia
		GJA1	craniometaphyseal and oculodentodigital dysplasias; erythrokeratodermia; palmoplantar keratoderma; syndactyly
		IKBKG	autoinflammatory disease; ectodermal dysplasia; immunodeficiency; incontinentia pigmenti
		PANK2	neurodegeneration
		MGAT2	congenital disorder to glycosylation
		SMAD4	polyposis; myhre syndrome; hemorrhagic telangiectasia
		SLC19A2	megaloblastic anemia
		POC1A	short stature, onychodysplasia, facial dysmorphism, hypotrichosis
		FANCF	fanconi anemia
		IGF1R	resistance to insulin-like growth factor I
		GNPAT	rhizomelic chondrodysplasia
		BAX	colorectal cancer; t cell acute lymphoblastic leukemia
		BSG	blood group mutation OK
		CLDN11	hypomyelinating leukodystrophy
		EIF2S3	mehmo syndrome
		HCN2	idopathic epilepsy; seizures
		HMGA1	type 2 diabetes mellitus
		KL	tumoral calcinosis, hyperphosphatemia
		NRG1	schizophrenia
		SLC12A2	deafness; delpire-mcneill syndrome; kilquist syndrome
		SLC4A2	osteoporosis
		TASP1	suleiman-el-hattab syndrome (developmental delay, hypotonia, poor speech)
		TTC26	biliary, renal, neurologic, and skeletal syndrome
		MLH1	lynch syndrome 2; mismatch repair syndrome 1; muir-torre syndrome
		HMGA2	susceptibility to type 2 diabetes mellitus
		CDK4	melanoma
		BRCA2	breast cancer; glioblastoma; medulloblastoma; pancreatic cancer; prostate cancer; fanconi anemia; wilms tumor
		SBF1	charcot-marie-tooth disease
		AGPS	rhizomelic chondrodysplasia
		MLH3	endometrial cancer; colorectal cancer
		CIB1	epidermodysplasia verruciformis
		SETX	AML; apinocerebellar ataxia
		AKAP9	long qt syndrome
		POLG	mitochondrial depletion; opthalmoplegia
		VRK1	neuronopathy; pontocerebellar
		BRCA1	breast-ovarian cancer; pancreatic cancer; fanconi anemia

[truncated: 3 more sheets: ST10 NOA genes annotated HISTA, ST11 GTEx TPM of NOA genes, ST12 GO Annotation GP MP]
